# Supplementary material for: Assessing food safety practices and foodborne illness risk factors in Brazilian households
Source: PLoS One. 2025 Jun 18;20(6):e0325070. doi: 10.1371/journal.pone.0325070 (PMC12176236; doi:10.1371/journal.pone.0325070)
Supplement: S1 File — (XLSX) [file pone.0325070.s003.xlsx]

## Sheet: Answers to the questionnaire
Consent	Age group:	Biological sex:	What's your level of education?	What is monthly family income?	Do you wash your hands before eating food?	Do you wash your hands before preparing meals at home?	Do you wash vegetables and fruits before eating?	Do you use a cloth (dish cloth) to dry the cutlery and utensils and another cloth to dry your hands after washing them?	How often do you wash or change the cloths?	How often do you wash and/or disinfect the kitchen sink?	Do you mix chemical cleaning products/disinfectants for kitchen hygiene?	How often do you replace your kitchen sponge?	How often do you clean the dish drying rack?	Do you use the same cutting board for both vegetables and meat?	After using a cutting board or any other utensil to season or cut raw meat, do you wash it before using it with another food?	Do you wash any meat before cooking?	Do you eat undercooked meat?	Do you use a food thermometer to check the doneness of meat?	Do you eat raw meat dishes, such as raw kibbeh, sashimi, ceviche, or Yesilar foods?	How do you usually defrost frozen meat that you plan to prepare later or the next day?	Do you keep eggs in the refrigerator?	Do you wash your eggs before storing?	Do you consume raw eggs or eggs with soft yolks?	Where is the food prepared on the day, that was leftover and will be consumed the next day, stored?	How often are the cabinets and drawers where cutlery is stored cleaned?	How often do you thoroughly clean the refrigerator?	Do you use different areas of the refrigerator for different types of food, or do you store them in any available space? For example: raw food always at the top of the refrigerator, and cooked food at the bottom.	Do you wash the products that come from supermarkets, fairs, markets, etc, before putting in the refrigerator and freezer?	How long does it take on average to transport frozen food from the supermarket to the freezer?	After preparing a dish, do you wait for the pot/container to cool at room temperature (on the sink, countertops, etc.) before putting it in the refrigerator?	Do you perform maintenance on the refrigerator and freezer, or check the temperature at which they are operating?	Do you have a trash bin on top of your sink?	Do you use a broom to clean the kitchen floor?	Do you eat foods that have passed their expiration date?	The shelf life of some foods changes after they have been opened. Do you consume foods that have exceeded the new expiration date?	Do you remove the moldy part of the food to eat the rest that does not appear to be spoiled?	When you use water as an ingredient, for example, for making broths and soups, what is the source of the water?	Have you or anyone who lives with you ever had food poisoning?
I agree	62 years or more	Female	Master's / Doctorate	From 10 to 20 minimum wages	Yes, always	Yes, always	Yes, with water and sodium hypochlorite (bleach)	Yes	Weekly or more frequently	After preparing all meals	No	Fortnightly	Twice a month	No	Yes	Yes, Chicken	Yes	No	Yes	It is stored in the fridge and only taken out when it's time to prepare the meat	Yes, on the fridge door	Yes, by scrubbing with a sponge, water, and dish soap	No	Fridge	Monthly	Twice a year	Yes	Yes	30 minutes	Yes	Yes	No	No	Yes	Yes	No	Filtered	No
I agree	51 to 61 years	Female	Master's / Doctorate	From 5 to 10 minimum wages	Yes, sometimes	Yes, always	Yes, with water	No	Weekly or more frequently	After preparing all meals	No	Fortnightly	Daily	Yes	Yes	No	Yes	No	Yes	It is stored in the fridge and only taken out when it's time to prepare the meat	No	No	Yes	Fridge	Every six months	Monthly or more frequently	No	No	30 minutes	Yes	No	Yes	Yes	Yes	No	No	Tap water	Yes
I agree	29 to 39 years	Female	Lato sensu postgraduate	From 10 to 20 minimum wages	Yes, sometimes	Yes, always	Yes, with water and commercial vegetable disinfectant	Yes	Weekly or more frequently	After preparing all meals	No	Fortnightly	Twice a month	Yes	Yes	No	No	No	Yes	It is stored in the fridge and only taken out when it's time to prepare the meat	Yes, in a specific compartment inside the fridge	No	Yes	Fridge	Twice a month	Once every three months	No	No	30 minutes	No	No	Yes	Yes	No	No	No	Filtered	No
I agree	40 to 50 years	Male	Master's / Doctorate	More than 20 minimum wages	Yes, always	Yes, always	Yes, with water and sodium hypochlorite (bleach)	Yes	Weekly or more frequently	Weekly	Yes	Monthly	Monthly or less frequently	Yes	Yes	No	Yes	No	Yes	It is stored in the fridge and only taken out when it's time to prepare the meat	Yes, in a specific compartment inside the fridge	No	Yes	Fridge	Monthly	Once every three months	Yes	No	30 minutes	Yes	No	Yes	Yes	No	Yes	No	Filtered	Yes
I agree	29 to 39 years	Female	Master's / Doctorate	From 5 to 10 minimum wages	Yes, sometimes	Yes, always	Yes, with water and sodium hypochlorite (bleach)	Yes	Weekly or more frequently	Weekly	No	Weekly	Weekly	No	Yes	No	No	No	No	It is stored in the fridge and only taken out when it's time to prepare the meat	Yes, in a specific compartment inside the fridge	No	No	Fridge	Weekly or more frequently	Monthly or more frequently	Yes	No	30 minutes	No	Yes	No	Yes	No	Yes	No	Tap water	Yes
I agree	40 to 50 years	Male	Completed higher education	From 5 to 10 minimum wages	Yes, always	Yes, always	Yes, with water and sodium hypochlorite (bleach)	No	Weekly or more frequently	After preparing all meals	No	Weekly	Daily	No	Yes	No	No	No	Yes	I use the microwave to defrost it	Yes, in a specific compartment inside the fridge	No	No	Fridge	Weekly or more frequently	Monthly or more frequently	Yes	Yes	1-2 hours	Yes	No	No	Yes	No	No	No	Filtered	No
I agree	29 to 39 years	Male	Completed higher education	From 5 to 10 minimum wages	Yes, always	Yes, always	Yes, with water and sodium hypochlorite (bleach)	No	Twice a month	Daily	Yes	Monthly	Monthly or less frequently	Yes	Yes	No	Yes	No	Yes	I leave it on the counter until it's time to prepare the meat.	Yes, in a specific compartment inside the fridge	No	Yes	Fridge	Annually or less frequently	Annually or less frequently	No	No	30 minutes	Yes	Yes	No	Yes	No	Yes	No	Filtered	Yes
I agree	18 to 28 years	Female	Incomplete higher education	From 10 to 20 minimum wages	Yes, sometimes	Yes, sometimes	Yes, with water	No	Weekly or more frequently	Monthly	No	Monthly	Monthly or less frequently	Yes	Yes	Yes, Chicken	Yes	No	No	It is stored in the fridge and only taken out when it's time to prepare the meat	Yes, it is stored anywhere in the fridge where there is available space	No	No	Fridge	Annually or less frequently	Annually or less frequently	No	No	1-2 hours	Yes	No	No	Yes	Yes	Yes	No	Tap water	Yes
I agree	18 to 28 years	Female	Incomplete higher education	More than 20 minimum wages	Yes, sometimes	Yes, sometimes	Yes, with water	No	Weekly or more frequently	Daily	Yes	Fortnightly	Weekly	Yes	Yes	No	Yes	No	Yes	I leave it on the counter until it's time to prepare the meat.	Yes, it is stored anywhere in the fridge where there is available space	No	Yes	Fridge	Every six months	Once every three months	No	No	1-2 hours	Yes	No	No	Yes	Yes	Yes	No	Filtered	Yes
I agree	29 to 39 years	Female	Master's / Doctorate	From 10 to 20 minimum wages	Yes, always	Yes, always	Yes, with water and commercial vegetable disinfectant	No	Weekly or more frequently	Daily	No	Weekly	Weekly	No	Yes	No	Yes	No	Yes	It is stored in the fridge and only taken out when it's time to prepare the meat	Yes, in a specific compartment inside the fridge	No	Yes	Fridge	Monthly	Monthly or more frequently	Yes	No	30 minutes	No	Yes	No	No	No	Yes	No	Tap water	Yes
I agree	18 to 28 years	Female	Incomplete higher education	From 10 to 20 minimum wages	Yes, sometimes	Yes, always	Yes, with water and commercial vegetable disinfectant	Yes	Weekly or more frequently	Daily	No	Fortnightly	Daily	Yes	Yes	Yes, all	No	No	No	It is stored in the fridge and only taken out when it's time to prepare the meat	Yes, in a specific compartment inside the fridge	No	No	Freezer	Every two to three months	Once every three months	Yes	Yes	30 minutes	Yes	Yes	No	Yes	No	No	No	Bottled mineral water	Yes
I agree	18 to 28 years	Female	Lato sensu postgraduate	From 5 to 10 minimum wages	Yes, always	Yes, always	Yes, with water and commercial vegetable disinfectant	Yes	Weekly or more frequently	After preparing all meals	No	Fortnightly	Weekly	Yes	Yes	No	Yes	No	Yes	It is stored in the fridge and only taken out when it's time to prepare the meat	Yes, in a specific compartment inside the fridge	No	No	Fridge	Monthly	Monthly or more frequently	Yes	Yes	30 minutes	No	Yes	No	Yes	No	No	No	Filtered	Yes
I agree	29 to 39 years	Female	Incomplete higher education	From 5 to 10 minimum wages	Yes, always	Yes, always	Yes, with water	No	Weekly or more frequently	Daily	Yes	Monthly	Monthly or less frequently	Yes	Yes	Yes, all	Yes	No	Yes	I leave it on the counter until it's time to prepare the meat.	Yes, in a specific compartment inside the fridge	Yes, by rinsing with water	No	Fridge	Monthly	Monthly or more frequently	No	Yes	1-2 hours	Yes	Yes	Yes	Yes	No	No	No	Filtered	No
I agree	40 to 50 years	Female	Master's / Doctorate	From 5 to 10 minimum wages	Yes, always	Yes, always	Yes, with water	Yes	Weekly or more frequently	Daily	Yes	Monthly	Monthly or less frequently	Yes	Yes	No	No	No	No	It is stored in the fridge and only taken out when it's time to prepare the meat	Yes, in a specific compartment inside the fridge	No	No	Fridge	Monthly	Once every three months	Yes	Yes	30 minutes	Yes	No	No	Yes	No	No	No	Filtered	No
I agree	40 to 50 years	Female	Master's / Doctorate	From 10 to 20 minimum wages	Yes, always	Yes, always	Yes, with water and sodium hypochlorite (bleach)	No	Weekly or more frequently	Weekly	No	Fortnightly	Daily	Yes	Yes	No	No	No	Yes	It is stored in the fridge and only taken out when it's time to prepare the meat	Yes, in a specific compartment inside the fridge	No	Yes	Fridge	Monthly	Once every three months	Yes	No	30 minutes	Yes	No	Yes	Yes	No	No	No	Tap water	Yes
I agree	18 to 28 years	Female	Incomplete higher education	From 5 to 10 minimum wages	Yes, always	Yes, always	Yes, with water and sodium hypochlorite (bleach)	Yes	Weekly or more frequently	After preparing all meals	Yes	Fortnightly	Weekly	No	Yes	No	No	No	Yes	It is stored in the fridge and only taken out when it's time to prepare the meat	Yes, in a specific compartment inside the fridge	No	No	Fridge	Twice a month	Monthly or more frequently	Yes	No	30 minutes	No	No	Yes	Yes	No	No	No	Filtered	Yes
I agree	18 to 28 years	Female	Completed higher education	More than 20 minimum wages	Yes, always	Yes, always	Yes, with water and commercial vegetable disinfectant	Yes	Every two months or less frequently	Daily	No	Fortnightly	Daily	No	Yes	No	No	No	Yes	It is stored in the fridge and only taken out when it's time to prepare the meat	No	No	Yes	Freezer	Twice a month	Monthly or more frequently	Yes	Yes	30 minutes	No	Yes	No	Yes	No	No	No	Filtered	Yes
I agree	18 to 28 years	Female	Completed higher education	From 5 to 10 minimum wages	Yes, always	Yes, always	Yes, with water	Yes	Weekly or more frequently	Weekly	Yes	Monthly	Weekly	Yes	Yes	No	No	No	Yes	I leave it on the counter until it's time to prepare the meat.	Yes, in a specific compartment inside the fridge	No	No	Fridge	Every six months	Once every three months	No	No	30 minutes	Yes	No	Yes	Yes	No	Yes	No	Tap water	Yes
I agree	18 to 28 years	Female	Incomplete higher education	From 10 to 20 minimum wages	Yes, always	Yes, always	Yes, with water	Yes	Weekly or more frequently	Weekly	Yes	Fortnightly	Monthly or less frequently	Yes	Yes	No	No	No	No	It is stored in the fridge and only taken out when it's time to prepare the meat	Yes, it is stored anywhere in the fridge where there is available space	No	No	Fridge	Every two to three months	Twice a year	Yes	No	30 minutes	Yes	No	No	Yes	No	Yes	No	Tap water	Yes
I agree	18 to 28 years	Female	Incomplete higher education	From 5 to 10 minimum wages	Yes, sometimes	Yes, always	Yes, with water and commercial vegetable disinfectant	Yes	Weekly or more frequently	Daily	Yes	Fortnightly	Twice a month	Yes	Yes	No	Yes	No	Yes	It is stored in the fridge and only taken out when it's time to prepare the meat	Yes, in a specific compartment inside the fridge	No	No	Fridge	Monthly	Monthly or more frequently	Yes	Yes	30 minutes	Yes	Yes	No	Yes	No	Yes	Yes	Tap water	Yes
I agree	62 years or more	Female	Master's / Doctorate	From 10 to 20 minimum wages	Yes, sometimes	Yes, always	Yes, with water and commercial vegetable disinfectant	Yes	Weekly or more frequently	After preparing all meals	Yes	Fortnightly	Weekly	No	Yes	Yes, Chicken	Yes	No	Yes	It is stored in the fridge and only taken out when it's time to prepare the meat	Yes, in a specific compartment inside the fridge	No	No	Fridge	Monthly	Monthly or more frequently	Yes	No	1-2 hours	No	Yes	Yes	Yes	No	No	No	Tap water	No
I agree	40 to 50 years	Female	Master's / Doctorate	From 2 to 5 minimum wages	Yes, always	Yes, always	Yes, with water	Yes	Twice a month	After preparing all meals	Yes	Fortnightly	Weekly	No	Yes	Yes, all	No	No	No	It is stored in the fridge and only taken out when it's time to prepare the meat	No	Yes, by scrubbing with a sponge, water, and dish soap	No	Freezer	Weekly or more frequently	Once every three months	No	Yes	1-2 hours	Yes	Yes	No	Yes	No	No	No	Filtered	Yes
I agree	18 to 28 years	Female	Incomplete higher education	From 5 to 10 minimum wages	Yes, always	Yes, always	Yes, with water	No	Weekly or more frequently	Daily	Yes	Monthly	Twice a month	Yes	Yes	No	No	No	Yes	I leave it on the counter until it's time to prepare the meat.	No	No	No	Fridge	Monthly	Twice a year	No	No	30 minutes	Yes	Yes	No	Yes	Yes	Yes	No	Filtered	No
I agree	40 to 50 years	Female	Master's / Doctorate	From 10 to 20 minimum wages	Yes, always	Yes, always	Yes, with water and sodium hypochlorite (bleach)	Yes	Weekly or more frequently	Daily	No	Weekly	Weekly	No	Yes	No	No	No	Yes	I use the microwave to defrost it	Yes, on the fridge door	Yes, by scrubbing with a sponge, water, and dish soap	No	Fridge	Weekly or more frequently	Monthly or more frequently	Yes	Yes	30 minutes	No	Yes	No	No	No	No	No	Filtered	Yes
I agree	51 to 61 years	Female	Completed higher education	From 5 to 10 minimum wages	Yes, sometimes	Yes, always	Yes, with water and sodium hypochlorite (bleach)	No	Weekly or more frequently	Monthly	Yes	Monthly	Monthly or less frequently	No	Yes	No	No	No	No	It is stored in the fridge and only taken out when it's time to prepare the meat	Yes, in a specific compartment inside the fridge	No	No	Fridge	Annually or less frequently	Monthly or more frequently	Yes	Yes	30 minutes	No	Yes	Yes	No	Yes	Yes	No	Tap water	No
I agree	29 to 39 years	Female	Lato sensu postgraduate	From 2 to 5 minimum wages	Yes, sometimes	Yes, always	Yes, with water	No	Weekly or more frequently	After preparing all meals	No	Fortnightly	Monthly or less frequently	Yes	Yes	Yes, all	No	No	No	It is stored in the fridge and only taken out when it's time to prepare the meat	Yes, it is stored anywhere in the fridge where there is available space	Yes, by scrubbing with a sponge, water, and dish soap	No	Fridge	Weekly or more frequently	Once every three months	No	No	30 minutes	Yes	No	Yes	Yes	No	No	No	Bottled mineral water	Yes
I agree	40 to 50 years	Male	Master's / Doctorate	More than 20 minimum wages	Yes, always	Yes, always	Yes, with water and sodium hypochlorite (bleach)	Yes	Weekly or more frequently	Daily	No	Fortnightly	Monthly or less frequently	No	Yes	No	No	No	Yes	It is stored in the fridge and only taken out when it's time to prepare the meat	Yes, in a specific compartment inside the fridge	No	No	Fridge	Every two to three months	Once every three months	Yes	Yes	30 minutes	No	Yes	Yes	Yes	No	Yes	No	Filtered	Yes
I agree	29 to 39 years	Male	Master's / Doctorate	From 5 to 10 minimum wages	No	Yes, sometimes	Yes, with water	Yes	Every two months or less frequently	Monthly	Yes	Monthly	Monthly or less frequently	Yes	Yes	No	Yes	No	Yes	I use the microwave to defrost it	Yes, on the fridge door	No	No	Fridge	Twice a month	Monthly or more frequently	No	No	30 minutes	Yes	Yes	Yes	Yes	No	No	No	Tap water	No
I agree	29 to 39 years	Male	Completed higher education	From 5 to 10 minimum wages	Yes, always	Yes, always	Yes, with water and sodium hypochlorite (bleach)	No	Weekly or more frequently	Weekly	No	Fortnightly	Monthly or less frequently	No	Yes	No	No	No	Yes	It is stored in the fridge and only taken out when it's time to prepare the meat	Yes, in a specific compartment inside the fridge	No	No	Fridge	Annually or less frequently	Twice a year	Yes	Yes	30 minutes	Yes	No	No	No	No	No	No	Filtered	No
I agree	18 to 28 years	Male	Incomplete higher education	From 5 to 10 minimum wages	Yes, but rarely	Yes, always	Yes, with water and commercial vegetable disinfectant	Yes	Weekly or more frequently	Weekly	No	Fortnightly	Twice a month	No	Yes	No	Yes	No	Yes	It is stored in the fridge and only taken out when it's time to prepare the meat	Yes, in a specific compartment inside the fridge	No	No	Fridge	Every two to three months	Once every three months	Yes	Yes	30 minutes	Yes	Yes	Yes	No	No	No	No	Filtered	No
I agree	40 to 50 years	Male	Completed higher education	More than 20 minimum wages	Yes, sometimes	Yes, sometimes	Yes, with water	Yes	Weekly or more frequently	After preparing all meals	Yes	Monthly	Monthly or less frequently	No	No	No	Yes	No	No	I leave it on the counter until it's time to prepare the meat.	Yes, in a specific compartment inside the fridge	No	Yes	Fridge	Annually or less frequently	Twice a year	Yes	No	30 minutes	Yes	Yes	Yes	Yes	No	Yes	No	Filtered	No
I agree	18 to 28 years	Female	Incomplete higher education	From 5 to 10 minimum wages	Yes, sometimes	Yes, always	Yes, with water	No	Weekly or more frequently	After preparing all meals	No	Fortnightly	Monthly or less frequently	Yes	Yes	No	No	No	Yes	It is stored in the fridge and only taken out when it's time to prepare the meat	Yes, in a specific compartment inside the fridge	No	No	Fridge	Every six months	Once every three months	No	No	30 minutes	No	Yes	No	Yes	No	No	No	Filtered	No
I agree	51 to 61 years	Male	Incomplete higher education	From 5 to 10 minimum wages	Yes, always	Yes, always	Yes, with water	No	Weekly or more frequently	Daily	No	Weekly	Weekly	No	Yes	No	No	No	No	It is stored in the fridge and only taken out when it's time to prepare the meat	No	Yes, scrubbing with a sponge and water	No	Fridge	Twice a month	Monthly or more frequently	Yes	Yes	1-2 hours	Yes	Yes	Yes	Yes	No	No	Yes	Filtered	No
I agree	18 to 28 years	Male	Incomplete higher education	More than 20 minimum wages	Yes, always	Yes, always	Yes, with water	No	Every two months or less frequently	Weekly	No	Monthly	Monthly or less frequently	Yes	Yes	Yes, all	No	No	No	I use the microwave to defrost it	Yes, it is stored anywhere in the fridge where there is available space	No	No	Fridge	Every six months	Once every three months	Yes	No	30 minutes	Yes	No	Yes	Yes	No	No	No	Tap water	No
I agree	29 to 39 years	Female	Master's / Doctorate	From 2 to 5 minimum wages	Yes, always	Yes, always	Yes, with water	Yes	Weekly or more frequently	Monthly	No	Fortnightly	Monthly or less frequently	No	Yes	Yes, Chicken	No	No	No	It is stored in the fridge and only taken out when it's time to prepare the meat	Yes, in a specific compartment inside the fridge	No	No	Fridge	Every two to three months	Once every three months	No	No	30 minutes	Yes	No	No	No	No	No	No	Tap water	No
I agree	18 to 28 years	Male	Incomplete higher education	More than 20 minimum wages	Yes, sometimes	Yes, always	Yes, with water	No	Twice a month	After preparing all meals	No	Monthly	Monthly or less frequently	No	Yes	No	No	No	No	It is stored in the fridge and only taken out when it's time to prepare the meat	Yes, on the fridge door	No	No	I do not eat food prepared the day before	Every two to three months	Once every three months	Yes	No	30 minutes	No	No	No	Yes	No	Yes	No	Filtered	Yes
I agree	62 years or more	Male	Lato sensu postgraduate	From 5 to 10 minimum wages	Yes, always	Yes, sometimes	Yes, with water	No	Weekly or more frequently	Daily	Yes	Fortnightly	Weekly	No	Yes	No	Yes	No	No	It is stored in the fridge and only taken out when it's time to prepare the meat	Yes, on the fridge door	No	Yes	Fridge	Monthly	Monthly or more frequently	Yes	No	30 minutes	Yes	No	Yes	Yes	No	No	No	Tap water	No
I agree	18 to 28 years	Male	Incomplete higher education	From 5 to 10 minimum wages	Yes, sometimes	Yes, always	Yes, with water	Yes	Weekly or more frequently	Daily	Yes	Monthly	Weekly	Yes	Yes	No	No	No	No	It is stored in the fridge and only taken out when it's time to prepare the meat	No	No	No	Fridge	Twice a month	Twice a year	No	No	30 minutes	Yes	Yes	Yes	Yes	No	No	No	Bottled mineral water	Yes
I agree	18 to 28 years	Male	Completed high school	From 2 to 5 minimum wages	Yes, sometimes	Yes, sometimes	Yes, with water	No	Weekly or more frequently	Daily	No	Fortnightly	Weekly	No	Yes	Yes, all	No	No	Yes	It is stored in the fridge and only taken out when it's time to prepare the meat	Yes, on the fridge door	No	No	Fridge	Twice a month	Once every three months	Yes	Yes	1-2 hours	Yes	No	Yes	Yes	No	No	No	Filtered	No
I agree	18 to 28 years	Female	Completed high school	From 1 to 2 minimum wages	Yes, sometimes	Yes, always	No	Yes	Weekly or more frequently	Daily	Yes	Monthly	Monthly or less frequently	Yes	No	No	No	No	No	I leave it on the counter until it's time to prepare the meat.	Yes, in a specific compartment inside the fridge	No	Yes	Fridge	Weekly or more frequently	Once every three months	Yes	No	30 minutes	Yes	No	No	No	No	No	No	Filtered	No
I agree	18 to 28 years	Female	Incomplete higher education	From 2 to 5 minimum wages	Yes, sometimes	Yes, always	Yes, with water and commercial vegetable disinfectant	Yes	Weekly or more frequently	Daily	No	Fortnightly	Monthly or less frequently	No	Yes	No	No	No	No	It is stored in the fridge and only taken out when it's time to prepare the meat	Yes, in a specific compartment inside the fridge	No	No	Fridge	Monthly	Once every three months	Yes	No	30 minutes	No	No	Yes	Yes	No	No	No	Filtered	No
I agree	18 to 28 years	Female	Incomplete higher education	From 10 to 20 minimum wages	Yes, but rarely	Yes, sometimes	Yes, with water	No	Weekly or more frequently	Daily	No	Monthly	Monthly or less frequently	Yes	No	No	Yes	No	Yes	I leave it on the counter until it's time to prepare the meat.	Yes, in a specific compartment inside the fridge	Yes, by rinsing with water	Yes	Fridge	Every two to three months	Once every three months	No	Yes	1-2 hours	Yes	No	Yes	Yes	No	No	No	Filtered	Yes
I agree	18 to 28 years	Female	Incomplete higher education	Up to 1 minimum wage	Yes, always	Yes, always	Yes, with water	No	Weekly or more frequently	Monthly	No	Fortnightly	Monthly or less frequently	Yes	Yes	No	No	No	Yes	It is stored in the fridge and only taken out when it's time to prepare the meat	No	No	Yes	Fridge	Twice a month	Monthly or more frequently	Yes	Yes	30 minutes	Yes	No	No	Yes	No	Yes	No	Filtered	Yes
I agree	29 to 39 years	Male	Completed higher education	From 2 to 5 minimum wages	Yes, sometimes	Yes, sometimes	Yes, with water	No	Weekly or more frequently	Weekly	No	Weekly	Monthly or less frequently	No	Yes	No	Yes	No	Yes	I leave it on the counter until it's time to prepare the meat.	Yes, it is stored anywhere in the fridge where there is available space	No	Yes	Fridge	Monthly	Twice a year	Yes	No	30 minutes	Yes	No	No	Yes	Yes	No	No	Filtered	Yes
I agree	29 to 39 years	Male	Master's / Doctorate	More than 20 minimum wages	Yes, always	Yes, sometimes	Yes, with water and commercial vegetable disinfectant	Yes	Weekly or more frequently	Monthly	No	Fortnightly	Monthly or less frequently	Yes	Yes	No	Yes	No	Yes	I leave it on the counter until it's time to prepare the meat.	Yes, on the fridge door	No	Yes	Fridge	Every six months	Annually or less frequently	Yes	No	30 minutes	Yes	No	Yes	Yes	Yes	Yes	Yes	Filtered	No
I agree	18 to 28 years	Male	Incomplete higher education	More than 20 minimum wages	No	No	No	No	Weekly or more frequently	Weekly	No	Monthly	Weekly	No	Yes	No	Yes	No	Yes	I use the microwave to defrost it	No	No	Yes	Fridge	Weekly or more frequently	Monthly or more frequently	Yes	Yes	30 minutes	Yes	Yes	Yes	Yes	Yes	No	No	Filtered	No
I agree	29 to 39 years	Female	Master's / Doctorate	From 2 to 5 minimum wages	Yes, always	Yes, always	Yes, with water	Yes	Weekly or more frequently	Daily	No	Fortnightly	Weekly	Yes	Yes	No	Yes	No	Yes	I leave it on the counter until it's time to prepare the meat.	Yes, on the fridge door	No	Yes	Fridge	Twice a month	Monthly or more frequently	Yes	Yes	30 minutes	Yes	Yes	Yes	Yes	No	No	No	Filtered	No
I agree	40 to 50 years	Female	Master's / Doctorate	From 5 to 10 minimum wages	Yes, always	Yes, always	Yes, with water	Yes	Weekly or more frequently	Daily	No	Monthly	Weekly	No	Yes	No	Yes	No	Yes	It is stored in the fridge and only taken out when it's time to prepare the meat	Yes, in a specific compartment inside the fridge	No	No	Fridge	Every two to three months	Twice a year	No	No	30 minutes	No	No	No	No	No	Yes	Yes	Filtered	No
I agree	18 to 28 years	Female	Incomplete higher education	From 5 to 10 minimum wages	Yes, always	Yes, always	Yes, with water	Yes	Weekly or more frequently	Weekly	No	Fortnightly	Monthly or less frequently	No	Yes	No	No	No	Yes	It is stored in the fridge and only taken out when it's time to prepare the meat	No	No	No	Fridge	Every two to three months	Once every three months	Yes	No	30 minutes	No	No	No	No	Yes	No	No	Filtered	Yes
I agree	40 to 50 years	Male	Master's / Doctorate	More than 20 minimum wages	Yes, always	Yes, always	Yes, with water	Yes	Weekly or more frequently	Daily	No	Weekly	Weekly	No	Yes	No	Yes	No	Yes	It is stored in the fridge and only taken out when it's time to prepare the meat	Yes, in a specific compartment inside the fridge	No	No	Fridge	Monthly	Monthly or more frequently	Yes	Yes	30 minutes	Yes	Yes	Yes	Yes	No	No	No	Bottled mineral water	Yes
I agree	18 to 28 years	Male	Incomplete higher education	From 2 to 5 minimum wages	Yes, but rarely	Yes, but rarely	Yes, with water and sodium hypochlorite (bleach)	Yes	Weekly or more frequently	Daily	Yes	Monthly	Weekly	Yes	No	No	No	No	No	I leave it on the counter until it's time to prepare the meat.	Yes, on the fridge door	No	No	Fridge	Annually or less frequently	Annually or less frequently	Yes	No	30 minutes	Yes	No	Yes	Yes	No	Yes	No	Filtered	No
I agree	29 to 39 years	Male	Master's / Doctorate	From 5 to 10 minimum wages	Yes, always	Yes, always	Yes, with water	Yes	Weekly or more frequently	Daily	No	Weekly	Weekly	Yes	Yes	No	Yes	No	Yes	It is stored in the fridge and only taken out when it's time to prepare the meat	Yes, in a specific compartment inside the fridge	No	Yes	Fridge	Weekly or more frequently	Monthly or more frequently	Yes	No	30 minutes	Yes	Yes	Yes	No	No	No	No	Tap water	Yes
I agree	29 to 39 years	Male	Lato sensu postgraduate	From 5 to 10 minimum wages	Yes, always	Yes, always	Yes, with water	No	Weekly or more frequently	Weekly	Yes	Fortnightly	Monthly or less frequently	Yes	No	No	Yes	No	Yes	I leave it on the counter until it's time to prepare the meat.	Yes, on the fridge door	No	No	Fridge	Every two to three months	Once every three months	Yes	No	30 minutes	No	No	Yes	Yes	Yes	Yes	No	Filtered	No
I agree	18 to 28 years	Male	Incomplete higher education	From 1 to 2 minimum wages	Yes, sometimes	Yes, always	Yes, with water	No	Every two months or less frequently	Monthly	No	Monthly	Monthly or less frequently	Yes	Yes	No	No	No	Yes	I leave it on the counter until it's time to prepare the meat.	Yes, it is stored anywhere in the fridge where there is available space	No	No	Fridge	Every two to three months	Once every three months	Yes	No	30 minutes	Yes	No	No	Yes	No	No	No	Tap water	Yes
I agree	18 to 28 years	Female	Incomplete higher education	From 1 to 2 minimum wages	Yes, always	Yes, sometimes	Yes, with water	No	Weekly or more frequently	Weekly	No	Fortnightly	Twice a month	No	Yes	Yes, all	No	No	No	It is stored in the fridge and only taken out when it's time to prepare the meat	Yes, on the fridge door	No	Yes	Fridge	Twice a month	Monthly or more frequently	Yes	No	30 minutes	Yes	Yes	No	Yes	No	No	No	Tap water	Yes
I agree	40 to 50 years	Female	Master's / Doctorate	From 5 to 10 minimum wages	Yes, sometimes	Yes, always	Yes, with water	Yes	Twice a month	After preparing all meals	No	Monthly	Monthly or less frequently	Yes	Yes	No	No	No	Yes	I leave it on the counter until it's time to prepare the meat.	Yes, it is stored anywhere in the fridge where there is available space	No	No	Fridge	Every six months	Twice a year	No	No	30 minutes	Yes	No	Yes	No	Yes	Yes	Yes	Tap water	Yes
I agree	40 to 50 years	Female	Master's / Doctorate	From 10 to 20 minimum wages	Yes, always	Yes, always	Yes, with water and sodium hypochlorite (bleach)	Yes	Weekly or more frequently	Daily	Yes	Weekly	Weekly	Yes	Yes	No	No	No	No	It is stored in the fridge and only taken out when it's time to prepare the meat	Yes, in a specific compartment inside the fridge	No	No	Fridge	Every two to three months	Monthly or more frequently	No	Yes	1-2 hours	No	No	Yes	Yes	No	No	No	Tap water	Yes
I agree	40 to 50 years	Male	Master's / Doctorate	From 5 to 10 minimum wages	Yes, always	Yes, always	Yes, with water and sodium hypochlorite (bleach)	Yes	Weekly or more frequently	Daily	No	Weekly	Twice a month	No	Yes	No	No	No	No	I use the microwave to defrost it	Yes, on the fridge door	No	No	Fridge	Monthly	Monthly or more frequently	Yes	Yes	30 minutes	Yes	No	Yes	No	No	No	No	Filtered	No
I agree	51 to 61 years	Male	Master's / Doctorate	From 10 to 20 minimum wages	Yes, sometimes	Yes, always	Yes, with water and sodium hypochlorite (bleach)	No	Weekly or more frequently	Weekly	Yes	Fortnightly	Monthly or less frequently	No	Yes	Yes, beef	Yes	No	Yes	I leave it on the counter until it's time to prepare the meat.	Yes, in a specific compartment inside the fridge	No	Yes	Fridge	Every two to three months	Once every three months	Yes	No	30 minutes	Yes	No	Yes	Yes	Yes	Yes	No	Filtered	No
I agree	29 to 39 years	Female	Master's / Doctorate	From 5 to 10 minimum wages	Yes, always	Yes, always	Yes, with water and commercial vegetable disinfectant	No	Weekly or more frequently	After preparing all meals	No	Monthly	Weekly	Yes	Yes	No	No	No	No	It is stored in the fridge and only taken out when it's time to prepare the meat	Yes, in a specific compartment inside the fridge	No	No	Fridge	Monthly	Monthly or more frequently	Yes	No	30 minutes	No	No	No	No	Yes	Yes	No	Filtered	Yes
I agree	29 to 39 years	Female	Master's / Doctorate	From 5 to 10 minimum wages	Yes, always	Yes, always	Yes, with water and commercial vegetable disinfectant	No	Weekly or more frequently	After preparing all meals	No	Fortnightly	Twice a month	No	Yes	No	Yes	No	Yes	It is stored in the fridge and only taken out when it's time to prepare the meat	Yes, on the fridge door	No	Yes	Fridge	Monthly	Monthly or more frequently	Yes	No	30 minutes	No	No	No	Yes	No	No	No	Tap water	Yes
I agree	18 to 28 years	Female	Incomplete higher education	From 5 to 10 minimum wages	Yes, sometimes	Yes, always	Yes, with water	No	Weekly or more frequently	Daily	Yes	Fortnightly	Monthly or less frequently	Yes	Yes	Yes, Chicken	No	No	No	It is stored in the fridge and only taken out when it's time to prepare the meat	Yes, in a specific compartment inside the fridge	No	Yes	Fridge	Twice a month	Once every three months	Yes	No	30 minutes	Yes	No	Yes	Yes	No	No	No	Filtered	Yes
I agree	18 to 28 years	Female	Lato sensu postgraduate	From 5 to 10 minimum wages	Yes, sometimes	Yes, always	Yes, with water and sodium hypochlorite (bleach)	No	Weekly or more frequently	Daily	Yes	Fortnightly	Weekly	Yes	Yes	No	Yes	No	Yes	I use the microwave to defrost it	Yes, on the fridge door	No	No	Fridge	Monthly	Monthly or more frequently	Yes	No	30 minutes	Yes	Yes	Yes	No	No	No	No	Filtered	Yes
I agree	40 to 50 years	Male	Completed higher education	From 5 to 10 minimum wages	Yes, always	Yes, always	Yes, with water and sodium hypochlorite (bleach)	No	Weekly or more frequently	Daily	Yes	Weekly	Weekly	No	Yes	Yes, all	No	No	No	It is stored in the fridge and only taken out when it's time to prepare the meat	Yes, on the fridge door	No	No	Freezer	Monthly	Monthly or more frequently	Yes	Yes	30 minutes	Yes	Yes	No	Yes	No	No	No	Filtered	Yes
I agree	40 to 50 years	Female	Master's / Doctorate	From 10 to 20 minimum wages	Yes, always	Yes, always	Yes, with water	Yes	Weekly or more frequently	Weekly	No	Weekly	Monthly or less frequently	Yes	Yes	No	No	No	No	I leave it on the counter until it's time to prepare the meat.	Yes, in a specific compartment inside the fridge	No	No	Fridge	Every two to three months	Once every three months	No	Yes	1-2 hours	No	No	No	Yes	Yes	No	Yes	Tap water	Yes
I agree	62 years or more	Female	Master's / Doctorate	From 10 to 20 minimum wages	Yes, always	Yes, always	Yes, with water and sodium hypochlorite (bleach)	No	Every two months or less frequently	After preparing all meals	Yes	Weekly	Weekly	No	Yes	No	Yes	No	No	It is stored in the fridge and only taken out when it's time to prepare the meat	Yes, on the fridge door	No	Yes	Fridge	Monthly	Monthly or more frequently	Yes	Yes	30 minutes	No	No	Yes	No	Yes	Yes	No	Tap water	Yes
I agree	62 years or more	Male	Completed higher education	From 5 to 10 minimum wages	Yes, always	Yes, always	Yes, with water and sodium hypochlorite (bleach)	No	Weekly or more frequently	After preparing all meals	No	Weekly	Daily	Yes	Yes	Yes, Chicken	Yes	No	No	It is stored in the fridge and only taken out when it's time to prepare the meat	Yes, in a specific compartment inside the fridge	No	No	Fridge	Weekly or more frequently	Monthly or more frequently	No	No	30 minutes	No	No	No	Yes	No	No	No	Filtered	No
I agree	51 to 61 years	Female	Completed high school	From 2 to 5 minimum wages	Yes, always	Yes, always	Yes, with water and commercial vegetable disinfectant	Yes	Weekly or more frequently	After preparing all meals	No	Weekly	Weekly	Yes	Yes	Yes, Chicken	No	No	No	It is stored in the fridge and only taken out when it's time to prepare the meat	Yes, in a specific compartment inside the fridge	No	No	Fridge	Weekly or more frequently	Once every three months	No	Yes	30 minutes	Yes	No	No	Yes	No	No	No	Filtered	No
I agree	40 to 50 years	Female	Lato sensu postgraduate	From 2 to 5 minimum wages	Yes, always	Yes, always	Yes, with water	Yes	Weekly or more frequently	Daily	No	Monthly	Monthly or less frequently	Yes	Yes	No	No	No	Yes	I leave it on the counter until it's time to prepare the meat.	Yes, on the fridge door	No	No	Fridge	Every six months	Twice a year	No	No	1-2 hours	Yes	No	No	No	No	Yes	No	Tap water	No
I agree	40 to 50 years	Female	Master's / Doctorate	From 10 to 20 minimum wages	Yes, sometimes	Yes, sometimes	Yes, with water and commercial vegetable disinfectant	No	Weekly or more frequently	Daily	No	Weekly	Monthly or less frequently	Yes	Yes	No	No	No	Yes	I use the microwave to defrost it	Yes, in a specific compartment inside the fridge	No	No	Fridge	Every six months	Once every three months	Yes	No	1-2 hours	Yes	No	Yes	No	Yes	No	No	Filtered	Yes
I agree	18 to 28 years	Female	Master's / Doctorate	From 5 to 10 minimum wages	Yes, sometimes	Yes, always	Yes, with water	No	Weekly or more frequently	Daily	Yes	Monthly	Monthly or less frequently	Yes	Yes	No	Yes	No	No	I leave it on the counter until it's time to prepare the meat.	Yes, in a specific compartment inside the fridge	No	No	Fridge	Every two to three months	Monthly or more frequently	No	No	30 minutes	Yes	No	No	Yes	Yes	Yes	No	Tap water	No
I agree	18 to 28 years	Female	Incomplete higher education	From 5 to 10 minimum wages	Yes, always	Yes, always	Yes, with water	Yes	Weekly or more frequently	Weekly	Yes	Fortnightly	Monthly or less frequently	Yes	Yes	No	Yes	No	Yes	It is stored in the fridge and only taken out when it's time to prepare the meat	Yes, on the fridge door	No	No	Fridge	Weekly or more frequently	Once every three months	No	No	30 minutes	Yes	No	No	Yes	No	No	No	Filtered	Yes
I agree	51 to 61 years	Female	Completed higher education	From 10 to 20 minimum wages	Yes, always	Yes, always	Yes, with water	Yes	Weekly or more frequently	After preparing all meals	Yes	Fortnightly	Weekly	Yes	Yes	Yes, Chicken	No	No	Yes	I leave it on the counter until it's time to prepare the meat.	Yes, in a specific compartment inside the fridge	No	No	Fridge	Monthly	Monthly or more frequently	No	Yes	1-2 hours	Yes	Yes	No	Yes	No	Yes	Yes	Tap water	Yes
I agree	40 to 50 years	Female	Master's / Doctorate	From 5 to 10 minimum wages	Yes, sometimes	Yes, always	Yes, with water	No	Weekly or more frequently	Daily	Yes	Fortnightly	Monthly or less frequently	Yes	Yes	No	Yes	No	No	I use the microwave to defrost it	Yes, in a specific compartment inside the fridge	No	No	Fridge	Monthly	Monthly or more frequently	Yes	No	1-2 hours	Yes	No	Yes	Yes	No	No	No	Filtered	Yes
I agree	29 to 39 years	Female	Lato sensu postgraduate	From 5 to 10 minimum wages	Yes, always	Yes, always	Yes, with water	Yes	Weekly or more frequently	Daily	No	Weekly	Daily	Yes	Yes	No	No	No	No	I leave it on the counter until it's time to prepare the meat.	Yes, on the fridge door	No	No	Fridge	Every six months	Once every three months	No	No	30 minutes	Yes	No	No	Yes	No	Yes	No	Filtered	Yes
I agree	40 to 50 years	Female	Master's / Doctorate	From 5 to 10 minimum wages	Yes, sometimes	Yes, always	Yes, with water and sodium hypochlorite (bleach)	Yes	Weekly or more frequently	After preparing all meals	No	Monthly	Monthly or less frequently	Yes	Yes	No	Yes	No	Yes	I leave it on the counter until it's time to prepare the meat.	Yes, it is stored anywhere in the fridge where there is available space	No	Yes	Freezer	Annually or less frequently	Twice a year	No	No	30 minutes	Yes	No	Yes	No	No	Yes	No	Tap water	Yes
I agree	18 to 28 years	Female	Incomplete higher education	From 2 to 5 minimum wages	Yes, sometimes	Yes, sometimes	Yes, with water	No	Twice a month	Daily	Yes	Monthly	Monthly or less frequently	Yes	Yes	No	Yes	No	No	It is stored in the fridge and only taken out when it's time to prepare the meat	Yes, on the fridge door	No	No	Fridge	Every two to three months	Once every three months	No	No	30 minutes	No	No	Yes	Yes	No	No	No	Tap water	Yes
I agree	29 to 39 years	Female	Completed higher education	From 10 to 20 minimum wages	Yes, always	Yes, always	Yes, with water	No	Weekly or more frequently	Weekly	No	Fortnightly	Monthly or less frequently	Yes	Yes	No	No	No	Yes	I leave it on the counter until it's time to prepare the meat.	No	No	No	Fridge	Every two to three months	Monthly or more frequently	Yes	No	30 minutes	Yes	Yes	Yes	Yes	No	No	No	Tap water	Yes
I agree	18 to 28 years	Female	Incomplete high school	Up to 1 minimum wage	Yes, always	Yes, always	Yes, with water	Yes	Weekly or more frequently	Daily	Yes	Fortnightly	Weekly	Yes	Yes	Yes, Chicken	No	No	No	I leave it on the counter until it's time to prepare the meat.	Yes, in a specific compartment inside the fridge	No	No	Fridge	Weekly or more frequently	Monthly or more frequently	Yes	No	30 minutes	Yes	No	Yes	Yes	No	No	No	Tap water	No
I agree	29 to 39 years	Male	Lato sensu postgraduate	From 2 to 5 minimum wages	Yes, sometimes	Yes, always	Yes, with water	No	Weekly or more frequently	Weekly	No	Fortnightly	Twice a month	Yes	Yes	No	No	No	Yes	It is stored in the fridge and only taken out when it's time to prepare the meat	Yes, in a specific compartment inside the fridge	No	No	Fridge	Every two to three months	Once every three months	Yes	No	30 minutes	Yes	Yes	No	No	No	No	No	Filtered	No
I agree	40 to 50 years	Female	Master's / Doctorate	From 2 to 5 minimum wages	Yes, always	Yes, always	Yes, with water	Yes	Weekly or more frequently	Daily	No	Fortnightly	Twice a month	Yes	Yes	Yes, all	No	No	No	I leave it on the counter until it's time to prepare the meat.	Yes, on the fridge door	Yes, by rinsing with water	No	Fridge	Monthly	Once every three months	Yes	No	30 minutes	Yes	No	Yes	Yes	Yes	Yes	No	Tap water	No
I agree	40 to 50 years	Male	Lato sensu postgraduate	From 10 to 20 minimum wages	Yes, always	Yes, always	Yes, with water	Yes	Weekly or more frequently	Daily	No	Fortnightly	Twice a month	Yes	Yes	Yes, all	Yes	No	No	I leave it on the counter until it's time to prepare the meat.	Yes, in a specific compartment inside the fridge	No	No	Fridge	Annually or less frequently	Twice a year	Yes	Yes	1-2 hours	Yes	No	Yes	Yes	No	No	No	Filtered	Yes
I agree	40 to 50 years	Male	Master's / Doctorate	From 10 to 20 minimum wages	Yes, always	Yes, always	Yes, with water and sodium hypochlorite (bleach)	No	Weekly or more frequently	Daily	No	Monthly	Monthly or less frequently	No	Yes	Yes, beef	No	No	No	I leave it on the counter until it's time to prepare the meat.	Yes, on the fridge door	No	No	Freezer	Weekly or more frequently	Monthly or more frequently	Yes	No	1-2 hours	Yes	Yes	No	Yes	No	No	No	Filtered	No
I agree	18 to 28 years	Female	Completed high school	Up to 1 minimum wage	Yes, always	Yes, sometimes	Yes, with water and sodium hypochlorite (bleach)	Yes	Weekly or more frequently	After preparing all meals	Yes	Monthly	Daily	Yes	Yes	No	No	No	No	I leave it on the counter until it's time to prepare the meat.	Yes, in a specific compartment inside the fridge	No	No	Fridge	Monthly	Monthly or more frequently	Yes	No	30 minutes	Yes	Yes	No	Yes	No	Yes	No	Tap water	No
I agree	40 to 50 years	Female	Lato sensu postgraduate	From 5 to 10 minimum wages	Yes, always	Yes, always	Yes, with water	Yes	Weekly or more frequently	After preparing all meals	Yes	Weekly	Weekly	No	Yes	No	Yes	No	Yes	It is stored in the fridge and only taken out when it's time to prepare the meat	Yes, in a specific compartment inside the fridge	No	No	Fridge	Every two to three months	Monthly or more frequently	Yes	No	30 minutes	No	No	No	Yes	No	No	No	Tap water	Yes
I agree	18 to 28 years	Female	Incomplete higher education	More than 20 minimum wages	No	Yes, always	Yes, with water	Yes	Weekly or more frequently	Daily	Yes	Weekly	Daily	Yes	Yes	Yes, all	Yes	No	Yes	I leave it on the counter until it's time to prepare the meat.	Yes, on the fridge door	No	Yes	Fridge	Every two to three months	Monthly or more frequently	No	No	3-4 hours	No	No	Yes	Yes	No	No	Yes	Filtered	Yes
I agree	18 to 28 years	Male	Incomplete higher education	From 2 to 5 minimum wages	Yes, sometimes	Yes, always	Yes, with water and sodium hypochlorite (bleach)	Yes	Weekly or more frequently	Weekly	No	Fortnightly	Twice a month	No	Yes	Yes, all	Yes	No	Yes	I leave it on the counter until it's time to prepare the meat.	No	Yes, by scrubbing with a sponge, water, and dish soap	No	Fridge	Twice a month	Once every three months	Yes	Yes	1-2 hours	Yes	Yes	No	Yes	No	No	No	Filtered	No
I agree	18 to 28 years	Female	Completed high school	From 5 to 10 minimum wages	Yes, sometimes	Yes, always	Yes, with water	No	Weekly or more frequently	Monthly	No	Fortnightly	Monthly or less frequently	No	Yes	No	No	No	No	I use the microwave to defrost it	Yes, in a specific compartment inside the fridge	No	No	Fridge	Annually or less frequently	Twice a year	No	No	1-2 hours	No	No	Yes	Yes	Yes	No	No	Filtered	Yes
I agree	18 to 28 years	Female	Incomplete higher education	From 1 to 2 minimum wages	Yes, sometimes	Yes, always	Yes, with water	No	Weekly or more frequently	After preparing all meals	Yes	Fortnightly	Weekly	Yes	No	No	Yes	No	Yes	I leave it on the counter until it's time to prepare the meat.	Yes, on the fridge door	No	Yes	Fridge	Monthly	Monthly or more frequently	No	No	30 minutes	Yes	No	No	Yes	No	No	No	Filtered	Yes
I agree	40 to 50 years	Female	Master's / Doctorate	From 2 to 5 minimum wages	Yes, sometimes	Yes, always	Yes, with water	Yes	Weekly or more frequently	After preparing all meals	Yes	Weekly	Monthly or less frequently	Yes	Yes	No	No	No	No	It is stored in the fridge and only taken out when it's time to prepare the meat	Yes, in a specific compartment inside the fridge	No	No	Fridge	Every two to three months	Once every three months	Yes	No	30 minutes	No	No	No	No	No	No	No	Tap water	Yes
I agree	29 to 39 years	Female	Master's / Doctorate	From 5 to 10 minimum wages	Yes, always	Yes, always	Yes, with water and sodium hypochlorite (bleach)	No	Weekly or more frequently	Weekly	No	Fortnightly	Weekly	No	Yes	No	No	No	No	I use the microwave to defrost it	Yes, in a specific compartment inside the fridge	No	No	Fridge	Twice a month	Monthly or more frequently	No	No	30 minutes	No	Yes	Yes	Yes	No	Yes	No	Tap water	Yes
I agree	51 to 61 years	Male	Master's / Doctorate	From 2 to 5 minimum wages	Yes, always	Yes, always	Yes, with water and commercial vegetable disinfectant	No	Twice a month	Daily	Yes	Monthly	Weekly	No	Yes	No	No	No	No	I use the microwave to defrost it	Yes, on the fridge door	No	No	Fridge	Monthly	Once every three months	Yes	Yes	1-2 hours	Yes	No	No	Yes	No	No	No	Tap water	Yes
I agree	29 to 39 years	Male	Master's / Doctorate	From 10 to 20 minimum wages	Yes, always	Yes, always	Yes, with water and sodium hypochlorite (bleach)	Yes	Weekly or more frequently	After preparing all meals	No	Monthly	Weekly	Yes	Yes	No	No	No	No	It is stored in the fridge and only taken out when it's time to prepare the meat	Yes, in a specific compartment inside the fridge	No	No	Fridge	Weekly or more frequently	Once every three months	No	No	30 minutes	Yes	Yes	Yes	Yes	No	No	No	Tap water	No
I agree	40 to 50 years	Female	Completed elementary school	From 2 to 5 minimum wages	Yes, sometimes	Yes, always	Yes, with water	Yes	Weekly or more frequently	Weekly	Yes	Monthly	Monthly or less frequently	Yes	Yes	Yes, all	Yes	No	Yes	I leave it on the counter until it's time to prepare the meat.	Yes, on the fridge door	No	No	Fridge	Monthly	Twice a year	No	Yes	1-2 hours	Yes	No	Yes	Yes	No	No	No	Filtered	No
I agree	62 years or more	Female	Master's / Doctorate	From 5 to 10 minimum wages	Yes, always	Yes, always	Yes, with water and commercial vegetable disinfectant	Yes	Weekly or more frequently	Daily	No	Weekly	Weekly	No	Yes	Yes, Chicken	No	No	No	It is stored in the fridge and only taken out when it's time to prepare the meat	Yes, in a specific compartment inside the fridge	No	Yes	Fridge	Twice a month	Monthly or more frequently	Yes	Yes	1-2 hours	Yes	Yes	No	Yes	No	No	No	Filtered	Yes
I agree	51 to 61 years	Female	Lato sensu postgraduate	From 2 to 5 minimum wages	Yes, always	Yes, always	Yes, with water and commercial vegetable disinfectant	Yes	Weekly or more frequently	Daily	Yes	Monthly	Weekly	No	Yes	Yes, Chicken	No	No	No	It is stored in the fridge and only taken out when it's time to prepare the meat	Yes, in a specific compartment inside the fridge	No	Yes	Fridge	Every two to three months	Monthly or more frequently	Yes	Yes	30 minutes	Yes	No	Yes	Yes	No	Yes	No	Filtered	Yes
I agree	40 to 50 years	Female	Master's / Doctorate	From 10 to 20 minimum wages	Yes, sometimes	Yes, always	Yes, with water and sodium hypochlorite (bleach)	Yes	Weekly or more frequently	Daily	No	Weekly	Weekly	No	Yes	No	No	No	No	It is stored in the fridge and only taken out when it's time to prepare the meat	Yes, on the fridge door	No	No	Fridge	Weekly or more frequently	Monthly or more frequently	No	No	30 minutes	Yes	Yes	No	Yes	No	No	No	Tap water	Yes
I agree	40 to 50 years	Female	Lato sensu postgraduate	From 2 to 5 minimum wages	Yes, always	Yes, always	Yes, with water	No	Weekly or more frequently	After preparing all meals	No	Monthly	Twice a month	Yes	Yes	Yes, all	No	No	Yes	It is stored in the fridge and only taken out when it's time to prepare the meat	Yes, it is stored anywhere in the fridge where there is available space	No	No	Fridge	Every six months	Twice a year	Yes	Yes	30 minutes	No	Yes	No	No	No	No	No	Filtered	No
I agree	29 to 39 years	Female	Completed higher education	From 5 to 10 minimum wages	Yes, always	Yes, always	Yes, with water and sodium hypochlorite (bleach)	Yes	Weekly or more frequently	After preparing all meals	No	Fortnightly	Weekly	Yes	Yes	No	Yes	No	Yes	It is stored in the fridge and only taken out when it's time to prepare the meat	Yes, in a specific compartment inside the fridge	No	Yes	Fridge	Every two to three months	Twice a year	Yes	No	1-2 hours	Yes	Yes	No	No	No	No	Yes	Filtered	No
I agree	62 years or more	Male	Completed higher education	From 10 to 20 minimum wages	Yes, always	Yes, always	Yes, with water and commercial vegetable disinfectant	Yes	Weekly or more frequently	After preparing all meals	Yes	Weekly	Weekly	Yes	Yes	Yes, Chicken	No	No	Yes	It is stored in the fridge and only taken out when it's time to prepare the meat	Yes, in a specific compartment inside the fridge	No	Yes	Fridge	Weekly or more frequently	Monthly or more frequently	Yes	No	30 minutes	Yes	Yes	Yes	Yes	No	No	No	Filtered	No
I agree	40 to 50 years	Female	Master's / Doctorate	From 5 to 10 minimum wages	Yes, always	Yes, always	Yes, with water and commercial vegetable disinfectant	No	Weekly or more frequently	After preparing all meals	No	Weekly	Twice a month	No	Yes	Yes, Chicken	No	No	No	It is stored in the fridge and only taken out when it's time to prepare the meat	Yes, in a specific compartment inside the fridge	No	No	Fridge	Monthly	Monthly or more frequently	Yes	Yes	30 minutes	Yes	Yes	Yes	Yes	No	No	No	Filtered	No
I agree	40 to 50 years	Female	Completed higher education	From 10 to 20 minimum wages	Yes, always	Yes, always	Yes, with water and sodium hypochlorite (bleach)	Yes	Weekly or more frequently	After preparing all meals	No	Fortnightly	Twice a month	Yes	Yes	Yes, Chicken	No	No	Yes	It is stored in the fridge and only taken out when it's time to prepare the meat	Yes, on the fridge door	No	Yes	Fridge	Twice a month	Twice a year	Yes	No	30 minutes	Yes	No	No	Yes	No	No	No	Filtered	Yes
I agree	40 to 50 years	Female	Master's / Doctorate	From 10 to 20 minimum wages	Yes, always	Yes, always	Yes, with water and commercial vegetable disinfectant	Yes	Weekly or more frequently	After preparing all meals	Yes	Fortnightly	Weekly	No	Yes	No	No	No	No	It is stored in the fridge and only taken out when it's time to prepare the meat	Yes, in a specific compartment inside the fridge	No	No	Fridge	Weekly or more frequently	Monthly or more frequently	Yes	No	30 minutes	No	Yes	No	No	No	No	No	Filtered	Yes
I agree	40 to 50 years	Male	Completed higher education	From 5 to 10 minimum wages	Yes, always	Yes, always	Yes, with water	Yes	Weekly or more frequently	After preparing all meals	No	Fortnightly	Monthly or less frequently	Yes	Yes	No	Yes	No	Yes	I leave it on the counter until it's time to prepare the meat.	Yes, it is stored anywhere in the fridge where there is available space	No	Yes	Fridge	Monthly	Once every three months	Yes	No	30 minutes	Yes	No	Yes	Yes	No	Yes	No	Filtered	No
I agree	29 to 39 years	Male	Lato sensu postgraduate	From 5 to 10 minimum wages	Yes, sometimes	Yes, sometimes	Yes, with water	No	Weekly or more frequently	Daily	Yes	Monthly	Monthly or less frequently	Yes	No	No	No	No	No	I leave it on the counter until it's time to prepare the meat.	No	No	No	Fridge	Every two to three months	Twice a year	No	No	30 minutes	Yes	No	Yes	Yes	Yes	Yes	No	Filtered	Yes
I agree	18 to 28 years	Male	Incomplete higher education	From 2 to 5 minimum wages	Yes, always	Yes, always	Yes, with water	No	Weekly or more frequently	Daily	Yes	Fortnightly	Weekly	Yes	Yes	No	Yes	No	Yes	It is stored in the fridge and only taken out when it's time to prepare the meat	Yes, it is stored anywhere in the fridge where there is available space	No	No	Fridge	Every six months	Twice a year	Yes	No	30 minutes	No	No	No	Yes	No	No	No	Filtered	No
I agree	18 to 28 years	Female	Completed higher education	More than 20 minimum wages	Yes, sometimes	Yes, always	Yes, with water and sodium hypochlorite (bleach)	Yes	Weekly or more frequently	Daily	No	Weekly	Weekly	Yes	Yes	No	Yes	No	Yes	It is stored in the fridge and only taken out when it's time to prepare the meat	Yes, on the fridge door	No	Yes	Fridge	Twice a month	Once every three months	Yes	No	1-2 hours	Yes	No	Yes	Yes	Yes	Yes	No	Filtered	Yes
I agree	29 to 39 years	Female	Incomplete higher education	From 5 to 10 minimum wages	Yes, sometimes	Yes, always	Yes, with water and sodium hypochlorite (bleach)	Yes	Weekly or more frequently	Daily	Yes	Fortnightly	Twice a month	Yes	Yes	No	Yes	No	No	It is stored in the fridge and only taken out when it's time to prepare the meat	Yes, in a specific compartment inside the fridge	No	Yes	Fridge	Twice a month	Monthly or more frequently	Yes	Yes	1-2 hours	No	No	Yes	Yes	No	Yes	Yes	Filtered	Yes
I agree	18 to 28 years	Female	Incomplete higher education	From 10 to 20 minimum wages	Yes, always	Yes, always	Yes, with water and commercial vegetable disinfectant	No	Weekly or more frequently	Weekly	Yes	Monthly	Monthly or less frequently	No	Yes	No	Yes	No	Yes	It is stored in the fridge and only taken out when it's time to prepare the meat	Yes, in a specific compartment inside the fridge	No	No	Fridge	Every six months	Annually or less frequently	Yes	Yes	30 minutes	Yes	Yes	No	Yes	No	No	No	Filtered	Yes
I agree	18 to 28 years	Female	Incomplete higher education	From 2 to 5 minimum wages	Yes, always	Yes, always	Yes, with water	No	Weekly or more frequently	After preparing all meals	Yes	Monthly	Monthly or less frequently	No	Yes	No	No	No	No	It is stored in the fridge and only taken out when it's time to prepare the meat	No	No	No	Fridge	Monthly	Once every three months	Yes	Yes	1-2 hours	Yes	No	Yes	Yes	No	Yes	No	Filtered	Yes
I agree	18 to 28 years	Female	Incomplete higher education	From 2 to 5 minimum wages	Yes, always	Yes, always	Yes, with water and commercial vegetable disinfectant	No	Weekly or more frequently	Daily	No	Weekly	Twice a month	Yes	Yes	No	Yes	No	No	I leave it on the counter until it's time to prepare the meat.	No	No	No	Fridge	Twice a month	Once every three months	Yes	Yes	30 minutes	No	Yes	Yes	Yes	No	Yes	No	Filtered	Yes
I agree	18 to 28 years	Female	Incomplete higher education	From 10 to 20 minimum wages	Yes, sometimes	Yes, always	Yes, with water	Yes	Weekly or more frequently	Weekly	No	Monthly	Weekly	No	Yes	No	No	No	No	I leave it on the counter until it's time to prepare the meat.	Yes, in a specific compartment inside the fridge	No	No	Fridge	Monthly	Monthly or more frequently	No	No	30 minutes	No	No	Yes	Yes	No	No	No	Filtered	No
I agree	18 to 28 years	Female	Completed high school	From 5 to 10 minimum wages	Yes, always	Yes, always	Yes, with water and sodium hypochlorite (bleach)	Yes	Weekly or more frequently	After preparing all meals	No	Fortnightly	Twice a month	Yes	Yes	No	Yes	No	Yes	It is stored in the fridge and only taken out when it's time to prepare the meat	Yes, in a specific compartment inside the fridge	No	No	Fridge	Twice a month	Monthly or more frequently	Yes	No	1-2 hours	Yes	Yes	No	Yes	No	No	No	Filtered	Yes
I agree	51 to 61 years	Female	Completed high school	From 5 to 10 minimum wages	Yes, always	Yes, always	Yes, with water and sodium hypochlorite (bleach)	No	Weekly or more frequently	After preparing all meals	Yes	Fortnightly	Weekly	Yes	Yes	Yes, all	No	No	No	I leave it on the counter until it's time to prepare the meat.	No	No	No	Fridge	Monthly	Monthly or more frequently	No	No	30 minutes	Yes	No	No	Yes	No	No	Yes	Filtered	No
I agree	40 to 50 years	Male	Master's / Doctorate	From 10 to 20 minimum wages	Yes, sometimes	Yes, always	Yes, with water	Yes	Twice a month	Weekly	No	Fortnightly	Twice a month	Yes	Yes	No	Yes	No	Yes	I use the microwave to defrost it	Yes, on the fridge door	No	Yes	Fridge	Monthly	Once every three months	Yes	No	30 minutes	No	No	Yes	Yes	Yes	Yes	Yes	Tap water	Yes
I agree	29 to 39 years	Female	Completed higher education	From 10 to 20 minimum wages	Yes, always	Yes, always	Yes, with water and sodium hypochlorite (bleach)	No	Weekly or more frequently	After preparing all meals	No	Fortnightly	Twice a month	No	Yes	No	No	No	No	It is stored in the fridge and only taken out when it's time to prepare the meat	Yes, in a specific compartment inside the fridge	No	No	Fridge	Every two to three months	Monthly or more frequently	No	Yes	1-2 hours	Yes	No	No	Yes	No	Yes	Yes	Tap water	Yes
I agree	18 to 28 years	Male	Incomplete higher education	From 10 to 20 minimum wages	Yes, sometimes	Yes, sometimes	Yes, with water and commercial vegetable disinfectant	Yes	Weekly or more frequently	Daily	No	Fortnightly	Weekly	No	Yes	No	Yes	No	No	It is stored in the fridge and only taken out when it's time to prepare the meat	No	No	No	Fridge	Annually or less frequently	Annually or less frequently	No	No	30 minutes	Yes	Yes	No	No	No	No	No	Filtered	Yes
I agree	40 to 50 years	Male	Completed high school	From 5 to 10 minimum wages	Yes, sometimes	Yes, always	Yes, with water	No	Weekly or more frequently	After preparing all meals	No	Fortnightly	Twice a month	No	Yes	No	No	No	No	I use the microwave to defrost it	Yes, on the fridge door	No	No	Fridge	Monthly	Monthly or more frequently	Yes	No	1-2 hours	Yes	No	No	No	Yes	Yes	No	Tap water	Yes
I agree	18 to 28 years	Female	Completed higher education	From 5 to 10 minimum wages	Yes, sometimes	Yes, always	Yes, with water	Yes	Weekly or more frequently	After preparing all meals	Yes	Monthly	Monthly or less frequently	Yes	No	No	No	No	No	I leave it on the counter until it's time to prepare the meat.	Yes, it is stored anywhere in the fridge where there is available space	No	No	Fridge	Every six months	Once every three months	No	No	30 minutes	Yes	No	No	No	No	No	No	Tap water	Yes
I agree	40 to 50 years	Female	Master's / Doctorate	From 10 to 20 minimum wages	Yes, sometimes	Yes, always	Yes, with water and sodium hypochlorite (bleach)	No	Weekly or more frequently	Daily	Yes	Fortnightly	Weekly	Yes	Yes	No	No	No	Yes	It is stored in the fridge and only taken out when it's time to prepare the meat	Yes, in a specific compartment inside the fridge	No	Yes	Fridge	Twice a month	Monthly or more frequently	Yes	No	30 minutes	No	No	Yes	Yes	No	No	No	Filtered	No
I agree	18 to 28 years	Female	Incomplete higher education	From 1 to 2 minimum wages	Yes, always	Yes, always	Yes, with water and sodium hypochlorite (bleach)	Yes	Weekly or more frequently	Weekly	Yes	Weekly	Monthly or less frequently	Yes	Yes	Yes, all	No	No	No	I leave it on the counter until it's time to prepare the meat.	Yes, on the fridge door	No	No	Fridge	Monthly	Monthly or more frequently	Yes	No	30 minutes	Yes	No	No	Yes	No	No	No	Tap water	No
I agree	18 to 28 years	Male	Completed higher education	From 2 to 5 minimum wages	Yes, always	Yes, always	Yes, with water	No	Weekly or more frequently	Daily	No	Fortnightly	Weekly	Yes	Yes	No	Yes	No	Yes	It is stored in the fridge and only taken out when it's time to prepare the meat	Yes, in a specific compartment inside the fridge	No	No	Fridge	Monthly	Monthly or more frequently	Yes	No	30 minutes	Yes	No	Yes	Yes	No	Yes	No	Tap water	Yes
I agree	40 to 50 years	Male	Completed higher education	From 10 to 20 minimum wages	Yes, always	Yes, always	Yes, with water and commercial vegetable disinfectant	Yes	Weekly or more frequently	Weekly	No	Fortnightly	Twice a month	No	Yes	No	Yes	No	Yes	It is stored in the fridge and only taken out when it's time to prepare the meat	Yes, in a specific compartment inside the fridge	No	Yes	Fridge	Every two to three months	Monthly or more frequently	Yes	No	30 minutes	No	Yes	No	Yes	No	Yes	No	Filtered	No
I agree	29 to 39 years	Male	Completed high school	From 2 to 5 minimum wages	Yes, sometimes	Yes, always	Yes, with water	No	Twice a month	Monthly	No	Monthly	Weekly	Yes	Yes	Yes, all	Yes	No	Yes	It is stored in the fridge and only taken out when it's time to prepare the meat	Yes, on the fridge door	No	Yes	Fridge	Annually or less frequently	Twice a year	Yes	No	1-2 hours	Yes	No	No	Yes	Yes	Yes	No	Tap water	No
I agree	29 to 39 years	Male	Completed higher education	From 5 to 10 minimum wages	Yes, sometimes	Yes, always	Yes, with water	No	Weekly or more frequently	Weekly	Yes	Monthly	Weekly	No	Yes	No	Yes	No	No	It is stored in the fridge and only taken out when it's time to prepare the meat	Yes, on the fridge door	No	No	Fridge	Every two to three months	Twice a year	Yes	Yes	30 minutes	Yes	No	Yes	No	No	Yes	No	Filtered	Yes
I agree	29 to 39 years	Male	Completed higher education	More than 20 minimum wages	Yes, always	Yes, always	Yes, with water and commercial vegetable disinfectant	No	Every two months or less frequently	Weekly	Yes	Fortnightly	Monthly or less frequently	No	Yes	Yes, Chicken	Yes	No	Yes	I leave it on the counter until it's time to prepare the meat.	Yes, in a specific compartment inside the fridge	No	Yes	Fridge	Monthly	Once every three months	Yes	No	1-2 hours	Yes	No	Yes	Yes	Yes	Yes	Yes	Filtered	No
I agree	18 to 28 years	Male	Completed high school	From 10 to 20 minimum wages	Yes, sometimes	Yes, always	Yes, with water and commercial vegetable disinfectant	Yes	Weekly or more frequently	After preparing all meals	Yes	Monthly	Weekly	No	Yes	Yes, Chicken	Yes	No	No	It is stored in the fridge and only taken out when it's time to prepare the meat	Yes, on the fridge door	Yes, scrubbing with a sponge and water	Yes	Fridge	Monthly	Monthly or more frequently	No	Yes	30 minutes	Yes	Yes	Yes	Yes	No	No	No	Filtered	Yes
I agree	62 years or more	Female	Completed higher education	From 1 to 2 minimum wages	Yes, always	Yes, always	Yes, with water and commercial vegetable disinfectant	Yes	Weekly or more frequently	Weekly	Yes	Fortnightly	Twice a month	Yes	Yes	Yes, Chicken	Yes	No	No	It is stored in the fridge and only taken out when it's time to prepare the meat	Yes, in a specific compartment inside the fridge	Yes, scrubbing with a sponge and water	No	Fridge	Twice a month	Monthly or more frequently	Yes	Yes	30 minutes	No	Yes	No	Yes	No	No	Yes	Tap water	No
I agree	29 to 39 years	Male	Master's / Doctorate	From 10 to 20 minimum wages	Yes, sometimes	Yes, sometimes	Yes, with water	Yes	Weekly or more frequently	Weekly	No	Monthly	Monthly or less frequently	Yes	Yes	No	No	No	Yes	It is stored in the fridge and only taken out when it's time to prepare the meat	Yes, in a specific compartment inside the fridge	No	No	Fridge	Weekly or more frequently	Monthly or more frequently	No	No	30 minutes	No	No	No	No	Yes	Yes	No	Tap water	Yes
I agree	18 to 28 years	Male	Incomplete higher education	From 5 to 10 minimum wages	Yes, always	Yes, always	Yes, with water	No	Weekly or more frequently	Monthly	Yes	Monthly	Monthly or less frequently	Yes	No	No	Yes	No	Yes	It is stored in the fridge and only taken out when it's time to prepare the meat	Yes, it is stored anywhere in the fridge where there is available space	No	Yes	Fridge	Every two to three months	Once every three months	No	No	1-2 hours	Yes	No	No	Yes	No	Yes	No	Tap water	Yes
I agree	18 to 28 years	Male	Incomplete higher education	From 10 to 20 minimum wages	Yes, sometimes	Yes, always	Yes, with water and sodium hypochlorite (bleach)	No	Weekly or more frequently	Daily	No	Fortnightly	Weekly	Yes	Yes	No	Yes	No	Yes	It is stored in the fridge and only taken out when it's time to prepare the meat	Yes, in a specific compartment inside the fridge	No	Yes	Fridge	Monthly	Monthly or more frequently	No	Yes	30 minutes	Yes	No	Yes	Yes	No	No	No	Bottled mineral water	Yes
I agree	18 to 28 years	Male	Incomplete higher education	More than 20 minimum wages	Yes, sometimes	Yes, always	Yes, with water	Yes	Weekly or more frequently	Daily	No	Fortnightly	Weekly	Yes	Yes	No	Yes	No	Yes	It is stored in the fridge and only taken out when it's time to prepare the meat	Yes, it is stored anywhere in the fridge where there is available space	No	Yes	Fridge	Every two to three months	Once every three months	Yes	No	30 minutes	No	No	Yes	Yes	No	Yes	No	Filtered	Yes
I agree	29 to 39 years	Male	Master's / Doctorate	From 5 to 10 minimum wages	Yes, sometimes	Yes, always	Yes, with water	Yes	Weekly or more frequently	Daily	No	Fortnightly	Twice a month	Yes	Yes	No	Yes	No	Yes	It is stored in the fridge and only taken out when it's time to prepare the meat	Yes, on the fridge door	No	No	Fridge	Twice a month	Monthly or more frequently	No	No	1-2 hours	Yes	No	Yes	Yes	No	No	No	Filtered	Yes
I agree	18 to 28 years	Male	Incomplete higher education	From 2 to 5 minimum wages	Yes, sometimes	Yes, always	Yes, with water	No	Twice a month	After preparing all meals	Yes	Monthly	Daily	No	Yes	No	Yes	No	Yes	It is stored in the fridge and only taken out when it's time to prepare the meat	Yes, in a specific compartment inside the fridge	No	No	Fridge	Twice a month	Once every three months	No	Yes	30 minutes	No	No	Yes	Yes	Yes	Yes	No	Filtered	Yes
I agree	40 to 50 years	Female	Completed higher education	More than 20 minimum wages	Yes, always	Yes, always	Yes, with water	Yes	Weekly or more frequently	After preparing all meals	No	Monthly	Monthly or less frequently	Yes	Yes	No	No	No	No	I use the microwave to defrost it	Yes, in a specific compartment inside the fridge	No	Yes	Fridge	Every two to three months	Monthly or more frequently	No	No	30 minutes	Yes	No	Yes	No	No	Yes	Yes	Filtered	No
I agree	18 to 28 years	Female	Incomplete higher education	From 2 to 5 minimum wages	Yes, sometimes	Yes, always	Yes, with water	No	Weekly or more frequently	Weekly	Yes	Monthly	Monthly or less frequently	Yes	Yes	Yes, Chicken	Yes	No	Yes	I leave it on the counter until it's time to prepare the meat.	Yes, in a specific compartment inside the fridge	No	No	Fridge	Every two to three months	Monthly or more frequently	No	No	30 minutes	Yes	No	Yes	Yes	No	No	No	Filtered	No
I agree	18 to 28 years	Female	Incomplete higher education	From 5 to 10 minimum wages	Yes, sometimes	Yes, always	Yes, with water and commercial vegetable disinfectant	Yes	Weekly or more frequently	Daily	Yes	Weekly	Daily	No	Yes	No	Yes	No	No	I leave it on the counter until it's time to prepare the meat.	Yes, in a specific compartment inside the fridge	Yes, by scrubbing with a sponge, water, and dish soap	No	Fridge	Weekly or more frequently	Monthly or more frequently	Yes	Yes	30 minutes	Yes	Yes	Yes	Yes	No	No	Yes	Filtered	No
I agree	18 to 28 years	Female	Completed higher education	From 1 to 2 minimum wages	Yes, sometimes	Yes, always	Yes, with water	Yes	Twice a month	After preparing all meals	No	Monthly	Monthly or less frequently	No	Yes	No	No	No	No	It is stored in the fridge and only taken out when it's time to prepare the meat	Yes, in a specific compartment inside the fridge	No	No	Fridge	Monthly	Monthly or more frequently	Yes	No	30 minutes	Yes	No	Yes	Yes	No	Yes	No	Filtered	No
I agree	18 to 28 years	Female	Incomplete higher education	From 1 to 2 minimum wages	Yes, always	Yes, always	Yes, with water and sodium hypochlorite (bleach)	No	Weekly or more frequently	After preparing all meals	Yes	Weekly	Weekly	No	Yes	No	Yes	No	Yes	It is stored in the fridge and only taken out when it's time to prepare the meat	Yes, in a specific compartment inside the fridge	No	No	Fridge	Weekly or more frequently	Monthly or more frequently	Yes	Yes	1-2 hours	Yes	Yes	No	No	No	No	No	Filtered	Yes
I agree	40 to 50 years	Female	Completed higher education	From 10 to 20 minimum wages	Yes, always	Yes, always	Yes, with water and sodium hypochlorite (bleach)	No	Weekly or more frequently	Daily	Yes	Fortnightly	Monthly or less frequently	Yes	Yes	Yes, all	No	No	Yes	I leave it on the counter until it's time to prepare the meat.	Yes, in a specific compartment inside the fridge	No	Yes	Fridge	Every two to three months	Monthly or more frequently	Yes	Yes	1-2 hours	Yes	Yes	No	Yes	No	Yes	No	Filtered	No
I agree	18 to 28 years	Female	Incomplete higher education	From 5 to 10 minimum wages	Yes, sometimes	Yes, always	Yes, with water	No	Weekly or more frequently	Daily	No	Weekly	Monthly or less frequently	Yes	Yes	No	No	No	Yes	It is stored in the fridge and only taken out when it's time to prepare the meat	Yes, in a specific compartment inside the fridge	No	No	Fridge	Every two to three months	Once every three months	No	Yes	30 minutes	Yes	Yes	Yes	No	No	No	No	Filtered	Yes
I agree	18 to 28 years	Female	Incomplete higher education	More than 20 minimum wages	No	Yes, sometimes	No	No	Weekly or more frequently	Daily	No	Fortnightly	Daily	Yes	No	No	Yes	No	Yes	I leave it on the counter until it's time to prepare the meat.	Yes, in a specific compartment inside the fridge	No	Yes	Fridge	Monthly	Once every three months	No	No	1-2 hours	Yes	Yes	Yes	Yes	Yes	Yes	Yes	Tap water	Yes
I agree	29 to 39 years	Female	Master's / Doctorate	From 5 to 10 minimum wages	Yes, always	Yes, always	Yes, with water and sodium hypochlorite (bleach)	No	Weekly or more frequently	Daily	No	Fortnightly	Monthly or less frequently	No	Yes	No	No	No	Yes	I leave it on the counter until it's time to prepare the meat.	Yes, on the fridge door	No	No	Fridge	Twice a month	Monthly or more frequently	No	Yes	1-2 hours	Yes	No	No	Yes	No	Yes	No	Filtered	Yes
I agree	51 to 61 years	Female	Master's / Doctorate	From 10 to 20 minimum wages	Yes, always	Yes, always	Yes, with water and sodium hypochlorite (bleach)	Yes	Weekly or more frequently	After preparing all meals	No	Fortnightly	Monthly or less frequently	No	Yes	No	Yes	No	Yes	It is stored in the fridge and only taken out when it's time to prepare the meat	Yes, in a specific compartment inside the fridge	No	Yes	Fridge	Every two to three months	Monthly or more frequently	Yes	No	30 minutes	Yes	No	Yes	No	Yes	Yes	Yes	Tap water	Yes
I agree	40 to 50 years	Female	Completed higher education	From 10 to 20 minimum wages	Yes, sometimes	Yes, always	Yes, with water	No	Weekly or more frequently	After preparing all meals	No	Monthly	Weekly	No	Yes	No	No	No	No	I use the microwave to defrost it	Yes, it is stored anywhere in the fridge where there is available space	No	No	Fridge	Every six months	Twice a year	Yes	Yes	30 minutes	No	No	Yes	No	No	No	No	Filtered	Yes
I agree	51 to 61 years	Female	Master's / Doctorate	From 10 to 20 minimum wages	Yes, always	Yes, always	Yes, with water	No	Weekly or more frequently	After preparing all meals	No	Fortnightly	Twice a month	Yes	Yes	Yes, Chicken	Yes	No	Yes	It is stored in the fridge and only taken out when it's time to prepare the meat	No	No	No	Fridge	Every two to three months	Monthly or more frequently	No	No	1-2 hours	Yes	No	Yes	Yes	Yes	No	No	Filtered	No
I agree	18 to 28 years	Female	Completed higher education	From 5 to 10 minimum wages	Yes, but rarely	Yes, always	Yes, with water and sodium hypochlorite (bleach)	No	Weekly or more frequently	After preparing all meals	Yes	Fortnightly	Weekly	No	Yes	No	Yes	No	Yes	It is stored in the fridge and only taken out when it's time to prepare the meat	No	No	Yes	Fridge	Monthly	Monthly or more frequently	Yes	Yes	30 minutes	Yes	No	No	No	Yes	Yes	Yes	Filtered	Yes
I agree	29 to 39 years	Female	Lato sensu postgraduate	From 10 to 20 minimum wages	Yes, always	Yes, always	Yes, with water and sodium hypochlorite (bleach)	Yes	Weekly or more frequently	Weekly	No	Weekly	Monthly or less frequently	Yes	Yes	No	Yes	No	Yes	It is stored in the fridge and only taken out when it's time to prepare the meat	Yes, in a specific compartment inside the fridge	No	Yes	Fridge	Monthly	Once every three months	No	Yes	30 minutes	No	No	No	Yes	Yes	Yes	No	Filtered	Yes
I agree	51 to 61 years	Female	Master's / Doctorate	From 10 to 20 minimum wages	Yes, always	Yes, always	Yes, with water	Yes	Weekly or more frequently	After preparing all meals	No	Weekly	Weekly	No	Yes	No	No	No	No	I use the microwave to defrost it	Yes, in a specific compartment inside the fridge	No	No	Fridge	Twice a month	Monthly or more frequently	No	Yes	30 minutes	No	Yes	Yes	No	No	No	No	Filtered	Yes
I agree	29 to 39 years	Male	Master's / Doctorate	From 2 to 5 minimum wages	Yes, sometimes	Yes, always	Yes, with water	Yes	Twice a month	After preparing all meals	No	Monthly	Twice a month	Yes	Yes	No	No	No	Yes	I leave it on the counter until it's time to prepare the meat.	Yes, in a specific compartment inside the fridge	No	No	Fridge	Monthly	Once every three months	Yes	No	30 minutes	No	No	Yes	Yes	No	No	No	Tap water	Yes
I agree	29 to 39 years	Female	Lato sensu postgraduate	From 5 to 10 minimum wages	Yes, sometimes	Yes, always	Yes, with water and sodium hypochlorite (bleach)	Yes	Weekly or more frequently	Weekly	No	Monthly	Monthly or less frequently	No	Yes	No	No	No	Yes	It is stored in the fridge and only taken out when it's time to prepare the meat	Yes, it is stored anywhere in the fridge where there is available space	No	No	Fridge	Every two to three months	Once every three months	No	No	30 minutes	Yes	No	No	Yes	No	No	No	Filtered	Yes
I agree	29 to 39 years	Female	Lato sensu postgraduate	From 5 to 10 minimum wages	Yes, always	Yes, always	Yes, with water	Yes	Weekly or more frequently	Weekly	No	Fortnightly	Monthly or less frequently	Yes	Yes	No	No	No	Yes	It is stored in the fridge and only taken out when it's time to prepare the meat	Yes, in a specific compartment inside the fridge	No	No	Fridge	Annually or less frequently	Twice a year	Yes	No	30 minutes	No	Yes	No	No	No	No	No	Filtered	Yes
I agree	40 to 50 years	Male	Master's / Doctorate	More than 20 minimum wages	Yes, always	Yes, always	Yes, with water and commercial vegetable disinfectant	No	Weekly or more frequently	Daily	No	Fortnightly	Weekly	No	Yes	No	Yes	No	Yes	I leave it on the counter until it's time to prepare the meat.	Yes, in a specific compartment inside the fridge	No	Yes	Fridge	Monthly	Once every three months	Yes	No	30 minutes	Yes	No	No	Yes	No	Yes	Yes	Filtered	No
I agree	18 to 28 years	Male	Incomplete higher education	From 10 to 20 minimum wages	Yes, but rarely	Yes, always	Yes, with water and sodium hypochlorite (bleach)	Yes	Twice a month	Weekly	No	Fortnightly	Daily	Yes	No	No	Yes	No	Yes	It is stored in the fridge and only taken out when it's time to prepare the meat	No	No	Yes	Fridge	Every two to three months	Monthly or more frequently	Yes	Yes	30 minutes	Yes	No	No	Yes	No	Yes	No	Tap water	No
I agree	18 to 28 years	Female	Completed higher education	Up to 1 minimum wage	Yes, always	Yes, always	Yes, with water	No	Weekly or more frequently	Daily	Yes	Monthly	Monthly or less frequently	Yes	Yes	No	No	No	No	It is stored in the fridge and only taken out when it's time to prepare the meat	Yes, it is stored anywhere in the fridge where there is available space	No	No	Fridge	Annually or less frequently	Once every three months	Yes	No	30 minutes	Yes	Yes	No	No	Yes	Yes	No	Filtered	No
I agree	51 to 61 years	Female	Master's / Doctorate	From 2 to 5 minimum wages	Yes, always	Yes, always	Yes, with water and sodium hypochlorite (bleach)	Yes	Weekly or more frequently	Daily	Yes	Fortnightly	Weekly	Yes	Yes	No	Yes	No	Yes	It is stored in the fridge and only taken out when it's time to prepare the meat	Yes, in a specific compartment inside the fridge	No	Yes	Fridge	Every two to three months	Once every three months	No	Yes	30 minutes	Yes	No	Yes	No	No	No	No	Filtered	Yes
I agree	18 to 28 years	Female	Master's / Doctorate	From 2 to 5 minimum wages	Yes, always	Yes, always	Yes, with water	No	Weekly or more frequently	Daily	No	Weekly	Twice a month	No	Yes	No	No	No	No	It is stored in the fridge and only taken out when it's time to prepare the meat	Yes, on the fridge door	No	No	Fridge	Every two to three months	Once every three months	No	No	30 minutes	Yes	No	Yes	Yes	Yes	Yes	No	Filtered	Yes
I agree	18 to 28 years	Female	Incomplete higher education	From 10 to 20 minimum wages	Yes, but rarely	Yes, but rarely	Yes, with water and commercial vegetable disinfectant	Yes	Weekly or more frequently	Daily	No	Weekly	Daily	Yes	Yes	No	No	No	Yes	It is stored in the fridge and only taken out when it's time to prepare the meat	Yes, in a specific compartment inside the fridge	Yes, scrubbing with a sponge and water	Yes	Fridge	Every two to three months	Twice a year	Yes	Yes	30 minutes	Yes	Yes	No	Yes	Yes	Yes	No	Filtered	Yes
I agree	18 to 28 years	Female	Completed high school	From 2 to 5 minimum wages	Yes, always	Yes, always	Yes, with water and sodium hypochlorite (bleach)	No	Weekly or more frequently	Daily	No	Fortnightly	Daily	Yes	Yes	No	No	No	Yes	I use the microwave to defrost it	Yes, on the fridge door	No	No	Fridge	Every two to three months	Monthly or more frequently	Yes	No	30 minutes	Yes	No	No	No	Yes	Yes	No	Filtered	Yes
I agree	18 to 28 years	Female	Completed higher education	From 1 to 2 minimum wages	Yes, always	Yes, always	Yes, with water	Yes	Twice a month	Monthly	No	Fortnightly	Monthly or less frequently	Yes	Yes	No	No	No	Yes	It is stored in the fridge and only taken out when it's time to prepare the meat	Yes, in a specific compartment inside the fridge	No	Yes	Fridge	Annually or less frequently	Once every three months	No	No	30 minutes	No	No	No	Yes	No	No	No	Filtered	Yes
I agree	18 to 28 years	Female	Incomplete higher education	From 2 to 5 minimum wages	Yes, but rarely	Yes, always	Yes, with water and commercial vegetable disinfectant	No	Weekly or more frequently	After preparing all meals	No	Monthly	Monthly or less frequently	Yes	Yes	Yes, Chicken	Yes	No	Yes	I leave it on the counter until it's time to prepare the meat.	Yes, on the fridge door	No	No	Inside the stove	Monthly	Monthly or more frequently	No	No	1-2 hours	Yes	No	No	Yes	Yes	Yes	Yes	Filtered	No
I agree	51 to 61 years	Female	Lato sensu postgraduate	From 10 to 20 minimum wages	Yes, sometimes	Yes, always	Yes, with water and sodium hypochlorite (bleach)	Yes	Weekly or more frequently	After preparing all meals	Yes	Fortnightly	Weekly	Yes	Yes	Yes, Chicken	No	No	Yes	I leave it on the counter until it's time to prepare the meat.	Yes, in a specific compartment inside the fridge	No	Yes	Fridge	Monthly	Twice a year	No	No	30 minutes	Yes	Yes	Yes	Yes	No	No	No	Tap water	Yes
I agree	29 to 39 years	Female	Master's / Doctorate	From 2 to 5 minimum wages	Yes, sometimes	Yes, always	Yes, with water	No	Weekly or more frequently	Daily	Yes	Monthly	Monthly or less frequently	Yes	No	No	Yes	No	Yes	I leave it on the counter until it's time to prepare the meat.	Yes, in a specific compartment inside the fridge	No	Yes	Fridge	Annually or less frequently	Twice a year	Yes	No	1-2 hours	Yes	No	No	Yes	Yes	No	No	Filtered	Yes
I agree	40 to 50 years	Female	Master's / Doctorate	From 5 to 10 minimum wages	Yes, always	Yes, always	Yes, with water and commercial vegetable disinfectant	Yes	Weekly or more frequently	Daily	No	Weekly	Weekly	No	Yes	Yes, all	No	No	Yes	It is stored in the fridge and only taken out when it's time to prepare the meat	Yes, on the fridge door	No	No	Fridge	Monthly	Monthly or more frequently	Yes	Yes	30 minutes	Yes	Yes	Yes	No	No	No	No	Filtered	No
I agree	18 to 28 years	Female	Incomplete higher education	From 1 to 2 minimum wages	Yes, always	Yes, always	Yes, with water and commercial vegetable disinfectant	No	Weekly or more frequently	After preparing all meals	Yes	Fortnightly	Weekly	No	Yes	Yes, all	No	No	No	It is stored in the fridge and only taken out when it's time to prepare the meat	Yes, in a specific compartment inside the fridge	Yes, by scrubbing with a sponge, water, and dish soap	No	Fridge	Twice a month	Monthly or more frequently	No	Yes	1-2 hours	Yes	Yes	No	Yes	No	No	No	Filtered	Yes
I agree	18 to 28 years	Female	Incomplete high school	From 10 to 20 minimum wages	Yes, sometimes	Yes, always	Yes, with water and sodium hypochlorite (bleach)	Yes	Weekly or more frequently	After preparing all meals	Yes	Weekly	Weekly	Yes	No	No	Yes	No	Yes	It is stored in the fridge and only taken out when it's time to prepare the meat	No	No	No	Fridge	Twice a month	Monthly or more frequently	No	No	1-2 hours	Yes	Yes	No	Yes	No	No	No	Filtered	No
I agree	18 to 28 years	Female	Incomplete higher education	More than 20 minimum wages	Yes, always	Yes, always	Yes, with water	Yes	Weekly or more frequently	Daily	Yes	Weekly	Weekly	Yes	Yes	Yes, Chicken	Yes	No	No	I use the microwave to defrost it	Yes, on the fridge door	No	No	I do not eat food prepared the day before	Weekly or more frequently	Monthly or more frequently	Yes	No	1-2 hours	Yes	No	Yes	Yes	No	No	No	Filtered	No
I agree	29 to 39 years	Female	Lato sensu postgraduate	From 5 to 10 minimum wages	Yes, sometimes	Yes, always	Yes, with water and sodium hypochlorite (bleach)	No	Weekly or more frequently	Daily	No	Fortnightly	Weekly	No	Yes	No	Yes	No	Yes	I use the microwave to defrost it	Yes, in a specific compartment inside the fridge	No	Yes	Fridge	Every two to three months	Monthly or more frequently	No	No	30 minutes	No	No	Yes	Yes	No	No	No	Tap water	Yes
I agree	18 to 28 years	Female	Incomplete higher education	From 5 to 10 minimum wages	Yes, sometimes	Yes, sometimes	Yes, with water	Yes	Weekly or more frequently	Monthly	No	Monthly	Twice a month	Yes	Yes	Yes, all	No	No	No	I leave it on the counter until it's time to prepare the meat.	Yes, on the fridge door	No	No	Fridge	Annually or less frequently	Monthly or more frequently	Yes	Yes	1-2 hours	Yes	Yes	No	Yes	Yes	No	No	Tap water	No
I agree	18 to 28 years	Female	Completed higher education	From 1 to 2 minimum wages	Yes, sometimes	Yes, always	Yes, with water	Yes	Weekly or more frequently	After preparing all meals	Yes	Monthly	Daily	Yes	Yes	No	No	No	Yes	I leave it on the counter until it's time to prepare the meat.	Yes, on the fridge door	Yes, scrubbing with a sponge and water	No	Fridge	Monthly	Once every three months	No	No	30 minutes	Yes	No	Yes	Yes	No	Yes	No	Tap water	Yes
I agree	18 to 28 years	Female	Completed higher education	From 5 to 10 minimum wages	Yes, always	Yes, always	Yes, with water and sodium hypochlorite (bleach)	No	Weekly or more frequently	After preparing all meals	Yes	Monthly	Weekly	Yes	Yes	Yes, Chicken	Yes	No	Yes	I leave it on the counter until it's time to prepare the meat.	Yes, it is stored anywhere in the fridge where there is available space	Yes, by rinsing with water	Yes	On top of the countertop in closed container	Annually or less frequently	Once every three months	No	Yes	1-2 hours	Yes	No	Yes	Yes	No	No	No	Tap water	Yes
I agree	29 to 39 years	Female	Completed higher education	From 5 to 10 minimum wages	Yes, always	Yes, always	Yes, with water	No	Weekly or more frequently	Daily	No	Fortnightly	Monthly or less frequently	Yes	Yes	No	Yes	No	Yes	It is stored in the fridge and only taken out when it's time to prepare the meat	Yes, in a specific compartment inside the fridge	No	Yes	Fridge	Monthly	Monthly or more frequently	No	No	30 minutes	No	No	Yes	Yes	Yes	Yes	No	Tap water	Yes
I agree	18 to 28 years	Female	Incomplete higher education	From 2 to 5 minimum wages	Yes, always	Yes, always	Yes, with water	Yes	Weekly or more frequently	Monthly	No	Fortnightly	Monthly or less frequently	No	Yes	Yes, Chicken	Yes	No	No	I leave it on the counter until it's time to prepare the meat.	Yes, in a specific compartment inside the fridge	Yes, by rinsing with water	No	Fridge	Monthly	Monthly or more frequently	Yes	Yes	1-2 hours	No	No	No	Yes	No	Yes	No	Filtered	No
I agree	18 to 28 years	Female	Incomplete higher education	From 5 to 10 minimum wages	Yes, sometimes	Yes, always	Yes, with water and commercial vegetable disinfectant	Yes	Weekly or more frequently	Daily	No	Fortnightly	Weekly	Yes	Yes	No	Yes	No	No	It is stored in the fridge and only taken out when it's time to prepare the meat	Yes, in a specific compartment inside the fridge	No	No	Fridge	Twice a month	Monthly or more frequently	Yes	No	30 minutes	Yes	No	No	Yes	No	No	No	Filtered	Yes
I agree	18 to 28 years	Male	Incomplete higher education	From 5 to 10 minimum wages	Yes, always	Yes, always	Yes, with water	Yes	Twice a month	Daily	No	Monthly	Twice a month	No	Yes	Yes, all	No	No	No	I leave it on the counter until it's time to prepare the meat.	Yes, in a specific compartment inside the fridge	No	No	Freezer	Twice a month	Once every three months	Yes	No	30 minutes	Yes	No	Yes	Yes	No	No	No	Bottled mineral water	Yes
I agree	51 to 61 years	Male	Master's / Doctorate	More than 20 minimum wages	Yes, always	Yes, always	Yes, with water and sodium hypochlorite (bleach)	Yes	Weekly or more frequently	After preparing all meals	No	Fortnightly	Daily	Yes	Yes	No	No	No	Yes	It is stored in the fridge and only taken out when it's time to prepare the meat	Yes, on the fridge door	No	Yes	Fridge	Twice a month	Monthly or more frequently	Yes	Yes	30 minutes	No	No	No	Yes	Yes	No	No	Tap water	Yes
I agree	29 to 39 years	Male	Master's / Doctorate	From 5 to 10 minimum wages	Yes, always	Yes, always	Yes, with water and commercial vegetable disinfectant	Yes	Weekly or more frequently	Daily	No	Weekly	Weekly	No	Yes	No	No	No	No	It is stored in the fridge and only taken out when it's time to prepare the meat	Yes, in a specific compartment inside the fridge	No	No	Fridge	Weekly or more frequently	Monthly or more frequently	No	No	30 minutes	No	Yes	No	No	No	No	No	Filtered	No
I agree	18 to 28 years	Female	Incomplete higher education	From 2 to 5 minimum wages	Yes, sometimes	Yes, sometimes	Yes, with water and sodium hypochlorite (bleach)	Yes	Weekly or more frequently	Daily	Yes	Monthly	Twice a month	Yes	Yes	No	Yes	No	Yes	It is stored in the fridge and only taken out when it's time to prepare the meat	Yes, in a specific compartment inside the fridge	Yes, by rinsing with water	No	Fridge	Monthly	Once every three months	Yes	No	30 minutes	No	Yes	No	Yes	No	No	No	Filtered	Yes
I agree	18 to 28 years	Female	Lato sensu postgraduate	From 10 to 20 minimum wages	Yes, always	Yes, always	Yes, with water	Yes	Weekly or more frequently	Weekly	No	Fortnightly	Twice a month	No	Yes	No	No	No	No	It is stored in the fridge and only taken out when it's time to prepare the meat	Yes, in a specific compartment inside the fridge	No	No	Fridge	Monthly	Monthly or more frequently	Yes	Yes	30 minutes	Yes	Yes	No	Yes	No	No	No	Filtered	Yes
I agree	29 to 39 years	Female	Master's / Doctorate	From 5 to 10 minimum wages	Yes, sometimes	Yes, always	Yes, with water and sodium hypochlorite (bleach)	No	Weekly or more frequently	Daily	No	Monthly	Monthly or less frequently	No	Yes	No	Yes	No	Yes	It is stored in the fridge and only taken out when it's time to prepare the meat	Yes, in a specific compartment inside the fridge	No	No	Fridge	Every six months	Twice a year	Yes	No	30 minutes	Yes	No	No	Yes	Yes	Yes	No	Filtered	Yes
I agree	40 to 50 years	Female	Master's / Doctorate	More than 20 minimum wages	Yes, always	Yes, always	Yes, with water and commercial vegetable disinfectant	Yes	Weekly or more frequently	Weekly	Yes	Monthly	Daily	Yes	Yes	No	Yes	No	Yes	It is stored in the fridge and only taken out when it's time to prepare the meat	Yes, it is stored anywhere in the fridge where there is available space	No	Yes	Fridge	Annually or less frequently	Monthly or more frequently	No	No	1-2 hours	No	Yes	No	No	Yes	Yes	No	Tap water	No
I agree	18 to 28 years	Female	Incomplete higher education	From 5 to 10 minimum wages	Yes, sometimes	Yes, always	Yes, with water and commercial vegetable disinfectant	Yes	Weekly or more frequently	Daily	No	Weekly	Monthly or less frequently	No	Yes	No	No	No	Yes	I leave it on the counter until it's time to prepare the meat.	Yes, in a specific compartment inside the fridge	No	No	Fridge	Every two to three months	Monthly or more frequently	No	No	30 minutes	Yes	No	No	Yes	No	Yes	No	Filtered	No
I agree	29 to 39 years	Female	Master's / Doctorate	More than 20 minimum wages	Yes, always	Yes, always	Yes, with water and commercial vegetable disinfectant	Yes	Weekly or more frequently	Daily	No	Fortnightly	Weekly	Yes	Yes	No	Yes	No	Yes	It is stored in the fridge and only taken out when it's time to prepare the meat	Yes, in a specific compartment inside the fridge	No	No	Fridge	Monthly	Once every three months	Yes	Yes	30 minutes	No	No	No	Yes	No	No	No	Filtered	Yes
I agree	18 to 28 years	Female	Incomplete higher education	From 1 to 2 minimum wages	Yes, sometimes	Yes, always	Yes, with water and commercial vegetable disinfectant	Yes	Weekly or more frequently	After preparing all meals	Yes	Monthly	Daily	Yes	Yes	Yes, all	No	No	No	It is stored in the fridge and only taken out when it's time to prepare the meat	Yes, on the fridge door	No	Yes	Fridge	Weekly or more frequently	Once every three months	Yes	Yes	3-4 hours	Yes	Yes	Yes	Yes	No	Yes	Yes	Filtered	No
I agree	18 to 28 years	Male	Incomplete higher education	From 2 to 5 minimum wages	No	Yes, sometimes	Yes, with water	No	Weekly or more frequently	Weekly	Yes	Fortnightly	Monthly or less frequently	Yes	Yes	No	Yes	No	No	I leave it on the counter until it's time to prepare the meat.	No	No	No	Fridge	Annually or less frequently	Once every three months	No	Yes	30 minutes	Yes	No	Yes	Yes	Yes	No	No	Filtered	Yes
I agree	18 to 28 years	Male	Incomplete higher education	From 5 to 10 minimum wages	Yes, always	Yes, always	Yes, with water and sodium hypochlorite (bleach)	No	Weekly or more frequently	Weekly	Yes	Weekly	Twice a month	No	Yes	No	No	No	No	It is stored in the fridge and only taken out when it's time to prepare the meat	No	No	No	Fridge	Monthly	Once every three months	No	Yes	30 minutes	Yes	Yes	No	No	No	No	No	Filtered	No
I agree	29 to 39 years	Male	Master's / Doctorate	From 10 to 20 minimum wages	Yes, sometimes	Yes, always	Yes, with water and commercial vegetable disinfectant	Yes	Weekly or more frequently	Monthly	No	Fortnightly	Monthly or less frequently	No	Yes	No	Yes	No	Yes	It is stored in the fridge and only taken out when it's time to prepare the meat	Yes, on the fridge door	No	Yes	Fridge	Annually or less frequently	Annually or less frequently	Yes	No	1-2 hours	No	No	No	Yes	Yes	Yes	Yes	Filtered	No
I agree	40 to 50 years	Male	Incomplete higher education	From 1 to 2 minimum wages	Yes, always	Yes, always	Yes, with water	Yes	Weekly or more frequently	Weekly	Yes	Monthly	Monthly or less frequently	Yes	Yes	Yes, beef	No	No	No	It is stored in the fridge and only taken out when it's time to prepare the meat	Yes, in a specific compartment inside the fridge	No	No	Fridge	Annually or less frequently	Once every three months	No	Yes	1-2 hours	Yes	No	No	Yes	No	Yes	No	Filtered	Yes
I agree	40 to 50 years	Female	Lato sensu postgraduate	From 10 to 20 minimum wages	Yes, always	Yes, always	Yes, with water	No	Weekly or more frequently	Daily	Yes	Fortnightly	Twice a month	Yes	Yes	Yes, all	Yes	No	No	It is stored in the fridge and only taken out when it's time to prepare the meat	Yes, on the fridge door	No	Yes	Fridge	Every two to three months	Twice a year	Yes	No	30 minutes	Yes	Yes	Yes	Yes	No	No	Yes	Tap water	No
I agree	18 to 28 years	Male	Completed higher education	From 2 to 5 minimum wages	Yes, always	Yes, always	Yes, with water	Yes	Weekly or more frequently	Daily	No	Weekly	Daily	No	Yes	No	Yes	No	Yes	I use the microwave to defrost it	Yes, in a specific compartment inside the fridge	No	No	Fridge	Twice a month	Monthly or more frequently	No	No	30 minutes	No	No	No	No	No	No	No	Filtered	Yes
I agree	62 years or more	Male	Completed higher education	More than 20 minimum wages	Yes, always	Yes, always	Yes, with water	No	Weekly or more frequently	Daily	Yes	Weekly	Weekly	No	Yes	Yes, all	Yes	No	Yes	I leave it on the counter until it's time to prepare the meat.	Yes, on the fridge door	No	No	Fridge	Monthly	Monthly or more frequently	Yes	Yes	30 minutes	Yes	Yes	No	Yes	No	No	No	Filtered	Yes
I agree	18 to 28 years	Female	Incomplete higher education	From 5 to 10 minimum wages	Yes, sometimes	Yes, always	Yes, with water and commercial vegetable disinfectant	Yes	Weekly or more frequently	After preparing all meals	No	Fortnightly	Weekly	Yes	No	No	Yes	No	Yes	I leave it on the counter until it's time to prepare the meat.	Yes, on the fridge door	No	No	Fridge	Twice a month	Monthly or more frequently	No	No	30 minutes	No	No	Yes	Yes	Yes	Yes	No	Tap water	Yes
I agree	29 to 39 years	Female	Master's / Doctorate	From 2 to 5 minimum wages	Yes, sometimes	Yes, always	Yes, with water and sodium hypochlorite (bleach)	Yes	Weekly or more frequently	Weekly	Yes	Monthly	Monthly or less frequently	Yes	Yes	Yes, all	Yes	No	Yes	It is stored in the fridge and only taken out when it's time to prepare the meat	Yes, on the fridge door	No	Yes	Fridge	Every two to three months	Monthly or more frequently	Yes	No	30 minutes	Yes	No	No	Yes	No	Yes	No	Filtered	Yes
I agree	18 to 28 years	Male	Incomplete higher education	From 1 to 2 minimum wages	Yes, sometimes	Yes, always	Yes, with water	Yes	Twice a month	Monthly	No	Monthly	Monthly or less frequently	Yes	Yes	Yes, all	No	No	No	I leave it on the counter until it's time to prepare the meat.	Yes, on the fridge door	No	No	Fridge	Every six months	Once every three months	No	No	30 minutes	Yes	No	Yes	Yes	No	No	No	Tap water	Yes
I agree	51 to 61 years	Male	Completed higher education	From 10 to 20 minimum wages	Yes, sometimes	Yes, always	Yes, with water	Yes	Weekly or more frequently	After preparing all meals	Yes	Fortnightly	Monthly or less frequently	No	Yes	No	No	No	Yes	I leave it on the counter until it's time to prepare the meat.	Yes, on the fridge door	No	No	Fridge	Monthly	Monthly or more frequently	Yes	No	30 minutes	Yes	Yes	Yes	Yes	No	No	No	Filtered	No
I agree	29 to 39 years	Female	Lato sensu postgraduate	From 5 to 10 minimum wages	Yes, always	Yes, always	Yes, with water and commercial vegetable disinfectant	Yes	Monthly	Weekly	No	Fortnightly	Monthly or less frequently	Yes	Yes	Yes, all	No	No	No	I leave it on the counter until it's time to prepare the meat.	Yes, in a specific compartment inside the fridge	No	No	Fridge	Monthly	Twice a year	No	No	30 minutes	Yes	No	Yes	Yes	No	No	No	Bottled mineral water	Yes
I agree	40 to 50 years	Male	Master's / Doctorate	From 10 to 20 minimum wages	Yes, always	Yes, always	Yes, with water and sodium hypochlorite (bleach)	Yes	Weekly or more frequently	Daily	No	Monthly	Monthly or less frequently	No	Yes	No	No	No	No	I leave it on the counter until it's time to prepare the meat.	Yes, on the fridge door	No	No	Fridge	Every two to three months	Twice a year	Yes	Yes	30 minutes	Yes	No	No	Yes	Yes	Yes	No	Filtered	Yes
I agree	18 to 28 years	Female	Completed higher education	Up to 1 minimum wage	Yes, sometimes	Yes, always	Yes, with water and sodium hypochlorite (bleach)	Yes	Weekly or more frequently	Daily	No	Monthly	Monthly or less frequently	No	Yes	No	Yes	No	Yes	I use the microwave to defrost it	Yes, in a specific compartment inside the fridge	No	No	Fridge	Monthly	Monthly or more frequently	Yes	Yes	30 minutes	No	No	No	Yes	No	No	No	Filtered	No
I agree	18 to 28 years	Female	Completed higher education	From 2 to 5 minimum wages	Yes, sometimes	Yes, always	Yes, with water and sodium hypochlorite (bleach)	Yes	Twice a month	Weekly	No	Weekly	Monthly or less frequently	Yes	No	Yes, Chicken	Yes	No	Yes	It is stored in the fridge and only taken out when it's time to prepare the meat	Yes, it is stored anywhere in the fridge where there is available space	No	Yes	Fridge	Every two to three months	Monthly or more frequently	No	No	30 minutes	No	No	No	No	No	Yes	No	Filtered	No
I agree	40 to 50 years	Female	Completed higher education	From 2 to 5 minimum wages	Yes, always	Yes, always	Yes, with water	No	Weekly or more frequently	Weekly	Yes	Monthly	Monthly or less frequently	No	Yes	No	No	No	Yes	It is stored in the fridge and only taken out when it's time to prepare the meat	Yes, in a specific compartment inside the fridge	No	No	Fridge	Annually or less frequently	Monthly or more frequently	Yes	Yes	30 minutes	Yes	Yes	No	Yes	Yes	Yes	Yes	Tap water	Yes
I agree	51 to 61 years	Female	Completed higher education	From 2 to 5 minimum wages	Yes, always	Yes, always	Yes, with water	No	Weekly or more frequently	After preparing all meals	Yes	Fortnightly	Monthly or less frequently	No	Yes	Yes, all	No	No	No	I use the microwave to defrost it	Yes, on the fridge door	No	No	Fridge	Every six months	Once every three months	No	No	30 minutes	No	Yes	Yes	No	No	No	No	Filtered	Yes
I agree	51 to 61 years	Female	Lato sensu postgraduate	From 5 to 10 minimum wages	Yes, always	Yes, always	Yes, with water	Yes	Weekly or more frequently	Daily	Yes	Fortnightly	Weekly	Yes	Yes	Yes, Chicken	No	No	Yes	I leave it on the counter until it's time to prepare the meat.	Yes, on the fridge door	No	No	Fridge	Twice a month	Monthly or more frequently	Yes	No	30 minutes	Yes	No	Yes	Yes	No	No	No	Tap water	No
I agree	40 to 50 years	Female	Master's / Doctorate	From 5 to 10 minimum wages	Yes, always	Yes, always	Yes, with water and sodium hypochlorite (bleach)	Yes	Weekly or more frequently	Daily	No	Weekly	Weekly	Yes	Yes	Yes, Chicken	No	No	No	I leave it on the counter until it's time to prepare the meat.	Yes, in a specific compartment inside the fridge	No	No	Fridge	Every two to three months	Once every three months	Yes	Yes	1-2 hours	No	No	No	Yes	No	Yes	No	Tap water	No
I agree	51 to 61 years	Male	Completed higher education	From 10 to 20 minimum wages	Yes, always	Yes, always	Yes, with water	Yes	Weekly or more frequently	Daily	No	Fortnightly	Twice a month	Yes	Yes	No	Yes	No	Yes	It is stored in the fridge and only taken out when it's time to prepare the meat	Yes, in a specific compartment inside the fridge	No	Yes	Fridge	Twice a month	Twice a year	No	No	1-2 hours	Yes	No	No	No	No	No	No	Filtered	Yes
I agree	40 to 50 years	Male	Master's / Doctorate	From 5 to 10 minimum wages	Yes, always	Yes, always	Yes, with water and sodium hypochlorite (bleach)	Yes	Weekly or more frequently	After preparing all meals	No	Fortnightly	Twice a month	No	Yes	No	No	No	Yes	I use the microwave to defrost it	Yes, in a specific compartment inside the fridge	No	No	Fridge	Every two to three months	Twice a year	No	No	30 minutes	No	Yes	Yes	Yes	No	No	No	Tap water	Yes
I agree	51 to 61 years	Male	Master's / Doctorate	From 10 to 20 minimum wages	Yes, always	Yes, always	Yes, with water and sodium hypochlorite (bleach)	Yes	Weekly or more frequently	After preparing all meals	No	Monthly	Monthly or less frequently	No	Yes	No	No	No	Yes	It is stored in the fridge and only taken out when it's time to prepare the meat	Yes, in a specific compartment inside the fridge	No	No	Fridge	Annually or less frequently	Monthly or more frequently	Yes	No	30 minutes	No	No	No	Yes	No	No	Yes	Filtered	Yes
I agree	51 to 61 years	Male	Master's / Doctorate	From 10 to 20 minimum wages	Yes, always	Yes, always	Yes, with water	Yes	Weekly or more frequently	After preparing all meals	Yes	Monthly	Twice a month	No	Yes	No	No	No	Yes	It is stored in the fridge and only taken out when it's time to prepare the meat	Yes, in a specific compartment inside the fridge	No	Yes	Fridge	Annually or less frequently	Once every three months	Yes	No	30 minutes	Yes	No	No	Yes	No	No	No	Tap water	Yes
I agree	62 years or more	Female	Lato sensu postgraduate	From 2 to 5 minimum wages	Yes, always	Yes, always	Yes, with water	No	Weekly or more frequently	Daily	Yes	Fortnightly	Monthly or less frequently	No	Yes	Yes, Chicken	Yes	No	No	It is stored in the fridge and only taken out when it's time to prepare the meat	Yes, it is stored anywhere in the fridge where there is available space	No	No	Fridge	Monthly	Monthly or more frequently	No	No	30 minutes	No	No	No	Yes	Yes	Yes	No	Filtered	No
I agree	62 years or more	Female	Completed higher education	From 10 to 20 minimum wages	Yes, always	Yes, always	Yes, with water	Yes	Twice a month	Daily	No	Weekly	Monthly or less frequently	No	Yes	Yes, all	Yes	No	No	I leave it on the counter until it's time to prepare the meat.	Yes, on the fridge door	No	Yes	Fridge	Every two to three months	Twice a year	Yes	No	30 minutes	Yes	No	No	Yes	No	No	No	Filtered	Yes
I agree	40 to 50 years	Female	Master's / Doctorate	From 10 to 20 minimum wages	Yes, always	Yes, always	Yes, with water	Yes	Weekly or more frequently	Daily	Yes	Monthly	Monthly or less frequently	Yes	Yes	No	Yes	No	Yes	It is stored in the fridge and only taken out when it's time to prepare the meat	Yes, in a specific compartment inside the fridge	No	Yes	Fridge	Twice a month	Once every three months	No	No	1-2 hours	Yes	Yes	Yes	Yes	Yes	No	No	Filtered	Yes
I agree	62 years or more	Female	Lato sensu postgraduate	More than 20 minimum wages	Yes, always	Yes, always	Yes, with water	Yes	Weekly or more frequently	After preparing all meals	No	Weekly	Daily	Yes	Yes	No	No	No	No	It is stored in the fridge and only taken out when it's time to prepare the meat	Yes, in a specific compartment inside the fridge	Yes, by scrubbing with a sponge, water, and dish soap	Yes	Fridge	Twice a month	Monthly or more frequently	Yes	Yes	1-2 hours	No	Yes	Yes	Yes	No	No	No	Tap water	No
I agree	18 to 28 years	Female	Incomplete higher education	From 2 to 5 minimum wages	Yes, always	Yes, always	Yes, with water	No	Weekly or more frequently	Weekly	Yes	Monthly	Monthly or less frequently	Yes	Yes	No	Yes	No	No	It is stored in the fridge and only taken out when it's time to prepare the meat	Yes, it is stored anywhere in the fridge where there is available space	No	Yes	Fridge	Twice a month	Once every three months	No	Yes	30 minutes	Yes	Yes	Yes	Yes	No	No	No	Filtered	No
I agree	18 to 28 years	Female	Incomplete higher education	From 5 to 10 minimum wages	Yes, always	Yes, sometimes	Yes, with water	No	Twice a month	Daily	Yes	Monthly	Monthly or less frequently	No	No	Yes, beef	Yes	No	No	I use the microwave to defrost it	Yes, on the fridge door	No	Yes	Fridge	Every two to three months	Monthly or more frequently	Yes	No	30 minutes	No	No	No	Yes	Yes	Yes	No	Filtered	Yes
I agree	18 to 28 years	Female	Incomplete higher education	Up to 1 minimum wage	Yes, always	Yes, always	Yes, with water and commercial vegetable disinfectant	No	Weekly or more frequently	After preparing all meals	Yes	Fortnightly	Weekly	Yes	Yes	Yes, Chicken	Yes	No	Yes	I leave it on the counter until it's time to prepare the meat.	Yes, in a specific compartment inside the fridge	Yes, by scrubbing with a sponge, water, and dish soap	Yes	Fridge	Monthly	Once every three months	Yes	Yes	30 minutes	No	Yes	Yes	Yes	No	No	No	Filtered	Yes
I agree	18 to 28 years	Female	Lato sensu postgraduate	From 1 to 2 minimum wages	Yes, always	Yes, always	Yes, with water	Yes	Weekly or more frequently	Weekly	Yes	Fortnightly	Monthly or less frequently	Yes	Yes	No	Yes	No	Yes	It is stored in the fridge and only taken out when it's time to prepare the meat	Yes, in a specific compartment inside the fridge	Yes, scrubbing with a sponge and water	Yes	Fridge	Monthly	Twice a year	Yes	Yes	1-2 hours	Yes	No	Yes	Yes	No	No	No	Filtered	Yes
I agree	29 to 39 years	Female	Lato sensu postgraduate	From 5 to 10 minimum wages	Yes, always	Yes, always	Yes, with water and sodium hypochlorite (bleach)	No	Weekly or more frequently	After preparing all meals	No	Weekly	Weekly	No	Yes	No	No	No	Yes	It is stored in the fridge and only taken out when it's time to prepare the meat	Yes, in a specific compartment inside the fridge	No	Yes	Fridge	Twice a month	Monthly or more frequently	Yes	No	30 minutes	Yes	Yes	No	Yes	No	No	Yes	Filtered	Yes
I agree	18 to 28 years	Female	Incomplete higher education	From 5 to 10 minimum wages	Yes, always	Yes, always	Yes, with water and commercial vegetable disinfectant	Yes	Weekly or more frequently	Daily	Yes	Fortnightly	Monthly or less frequently	No	Yes	No	No	No	No	It is stored in the fridge and only taken out when it's time to prepare the meat	Yes, it is stored anywhere in the fridge where there is available space	No	No	Fridge	Every two to three months	Monthly or more frequently	No	No	30 minutes	Yes	No	No	Yes	No	Yes	No	Filtered	Yes
I agree	18 to 28 years	Female	Incomplete higher education	From 1 to 2 minimum wages	Yes, always	Yes, sometimes	Yes, with water and commercial vegetable disinfectant	No	Weekly or more frequently	Weekly	No	Fortnightly	Weekly	Yes	Yes	Yes, Chicken	No	No	No	I leave it on the counter until it's time to prepare the meat.	Yes, on the fridge door	No	No	Fridge	Twice a month	Monthly or more frequently	Yes	Yes	30 minutes	Yes	No	No	Yes	No	Yes	No	Bottled mineral water	No
I agree	40 to 50 years	Female	Master's / Doctorate	From 5 to 10 minimum wages	Yes, always	Yes, always	Yes, with water and commercial vegetable disinfectant	No	Weekly or more frequently	Daily	No	Monthly	Monthly or less frequently	No	Yes	No	No	No	Yes	It is stored in the fridge and only taken out when it's time to prepare the meat	Yes, on the fridge door	No	No	Fridge	Every two to three months	Once every three months	Yes	No	30 minutes	Yes	Yes	Yes	No	No	No	No	Bottled mineral water	Yes
I agree	29 to 39 years	Female	Master's / Doctorate	From 2 to 5 minimum wages	Yes, sometimes	Yes, sometimes	Yes, with water	No	Twice a month	Weekly	Yes	Fortnightly	Monthly or less frequently	No	No	No	No	No	No	I don't keep meat in the freezer	Yes, it is stored anywhere in the fridge where there is available space	No	No	Fridge	Every two to three months	Once every three months	No	No	1-2 hours	Yes	No	Yes	Yes	No	No	Yes	Filtered	No
I agree	18 to 28 years	Female	Incomplete higher education	More than 20 minimum wages	Yes, always	Yes, always	Yes, with water and sodium hypochlorite (bleach)	Yes	Weekly or more frequently	Daily	Yes	Fortnightly	Monthly or less frequently	Yes	Yes	No	Yes	No	Yes	I leave it on the counter until it's time to prepare the meat.	Yes, in a specific compartment inside the fridge	No	No	Fridge	Monthly	Monthly or more frequently	No	No	30 minutes	No	No	Yes	Yes	No	Yes	No	Filtered	Yes
I agree	29 to 39 years	Female	Master's / Doctorate	From 5 to 10 minimum wages	Yes, sometimes	Yes, always	Yes, with water	No	Twice a month	Weekly	No	Weekly	Monthly or less frequently	Yes	Yes	No	Yes	No	Yes	I leave it on the counter until it's time to prepare the meat.	Yes, on the fridge door	No	Yes	Fridge	Every six months	Once every three months	Yes	No	1-2 hours	Yes	No	Yes	No	No	Yes	Yes	Filtered	Yes
I agree	40 to 50 years	Male	Master's / Doctorate	From 5 to 10 minimum wages	Yes, always	Yes, always	Yes, with water and commercial vegetable disinfectant	Yes	Weekly or more frequently	After preparing all meals	No	Fortnightly	Monthly or less frequently	No	Yes	No	Yes	No	Yes	It is stored in the fridge and only taken out when it's time to prepare the meat	Yes, on the fridge door	No	No	Fridge	Monthly	Monthly or more frequently	No	No	30 minutes	Yes	Yes	Yes	No	No	Yes	No	Filtered	Yes
I agree	18 to 28 years	Male	Incomplete higher education	From 10 to 20 minimum wages	Yes, sometimes	Yes, always	Yes, with water	Yes	Weekly or more frequently	Weekly	No	Fortnightly	Monthly or less frequently	No	Yes	No	No	No	Yes	It is stored in the fridge and only taken out when it's time to prepare the meat	Yes, it is stored anywhere in the fridge where there is available space	Yes, by rinsing with water	No	Fridge	Annually or less frequently	Once every three months	Yes	No	30 minutes	No	No	No	Yes	Yes	No	No	Filtered	No
I agree	29 to 39 years	Female	Completed higher education	From 5 to 10 minimum wages	Yes, always	Yes, always	Yes, with water and sodium hypochlorite (bleach)	Yes	Weekly or more frequently	Daily	No	Fortnightly	Monthly or less frequently	No	Yes	No	Yes	No	Yes	It is stored in the fridge and only taken out when it's time to prepare the meat	Yes, on the fridge door	No	No	Fridge	Monthly	Monthly or more frequently	Yes	Yes	30 minutes	Yes	No	No	Yes	No	No	No	Filtered	Yes
I agree	29 to 39 years	Female	Lato sensu postgraduate	From 5 to 10 minimum wages	Yes, always	Yes, always	Yes, with water	No	Weekly or more frequently	Weekly	Yes	Weekly	Monthly or less frequently	No	Yes	No	No	No	No	I leave it on the counter until it's time to prepare the meat.	No	No	No	Fridge	Monthly	Once every three months	Yes	No	1-2 hours	No	No	No	Yes	No	No	No	Filtered	Yes
I agree	18 to 28 years	Female	Incomplete higher education	From 5 to 10 minimum wages	Yes, always	Yes, always	Yes, with water	Yes	Weekly or more frequently	Daily	Yes	Weekly	Twice a month	No	Yes	No	No	No	Yes	It is stored in the fridge and only taken out when it's time to prepare the meat	Yes, on the fridge door	No	No	Fridge	Every two to three months	Monthly or more frequently	Yes	Yes	30 minutes	Yes	Yes	No	Yes	No	No	No	Filtered	Yes
I agree	18 to 28 years	Female	Incomplete higher education	From 5 to 10 minimum wages	Yes, sometimes	Yes, always	Yes, with water	No	Twice a month	After preparing all meals	No	Monthly	Weekly	Yes	Yes	No	No	No	No	It is stored in the fridge and only taken out when it's time to prepare the meat	Yes, it is stored anywhere in the fridge where there is available space	No	No	Fridge	Every six months	Twice a year	Yes	No	30 minutes	Yes	Yes	No	Yes	No	No	No	Filtered	No
I agree	18 to 28 years	Female	Completed higher education	From 5 to 10 minimum wages	Yes, sometimes	Yes, always	Yes, with water and sodium hypochlorite (bleach)	Yes	Weekly or more frequently	Daily	Yes	Fortnightly	Monthly or less frequently	Yes	Yes	No	Yes	No	Yes	It is stored in the fridge and only taken out when it's time to prepare the meat	Yes, in a specific compartment inside the fridge	No	Yes	Fridge	Weekly or more frequently	Monthly or more frequently	Yes	No	30 minutes	Yes	No	Yes	Yes	No	Yes	No	Filtered	Yes
I agree	29 to 39 years	Female	Lato sensu postgraduate	From 2 to 5 minimum wages	Yes, sometimes	Yes, always	Yes, with water and sodium hypochlorite (bleach)	Yes	Weekly or more frequently	Daily	Yes	Fortnightly	Monthly or less frequently	Yes	Yes	No	No	No	Yes	It is stored in the fridge and only taken out when it's time to prepare the meat	Yes, in a specific compartment inside the fridge	No	No	Fridge	Monthly	Monthly or more frequently	Yes	No	30 minutes	No	No	No	Yes	No	No	No	Tap water	Yes
I agree	40 to 50 years	Female	Completed high school	From 2 to 5 minimum wages	Yes, always	Yes, always	Yes, with water	Yes	Weekly or more frequently	Daily	Yes	Fortnightly	Weekly	Yes	Yes	Yes, Chicken	No	No	Yes	It is stored in the fridge and only taken out when it's time to prepare the meat	Yes, in a specific compartment inside the fridge	No	Yes	Fridge	Twice a month	Monthly or more frequently	Yes	Yes	30 minutes	Yes	Yes	Yes	Yes	No	No	No	Tap water	No
I agree	51 to 61 years	Female	Completed high school	From 2 to 5 minimum wages	Yes, always	Yes, always	Yes, with water and sodium hypochlorite (bleach)	Yes	Weekly or more frequently	Weekly	Yes	Fortnightly	Monthly or less frequently	Yes	Yes	Yes, all	Yes	No	Yes	It is stored in the fridge and only taken out when it's time to prepare the meat	Yes, on the fridge door	No	No	Fridge	Every two to three months	Monthly or more frequently	No	No	30 minutes	No	Yes	Yes	Yes	No	Yes	No	Tap water	Yes
I agree	51 to 61 years	Female	Completed higher education	From 5 to 10 minimum wages	Yes, always	Yes, always	Yes, with water and commercial vegetable disinfectant	No	Weekly or more frequently	Daily	Yes	Fortnightly	Twice a month	Yes	Yes	No	Yes	No	Yes	I use the microwave to defrost it	Yes, it is stored anywhere in the fridge where there is available space	No	No	Fridge	Twice a month	Monthly or more frequently	No	No	30 minutes	Yes	Yes	No	Yes	No	No	No	Filtered	Yes
I agree	29 to 39 years	Male	Completed higher education	From 5 to 10 minimum wages	Yes, sometimes	Yes, always	Yes, with water	Yes	Weekly or more frequently	After preparing all meals	Yes	Fortnightly	Monthly or less frequently	Yes	Yes	No	Yes	No	Yes	I leave it on the counter until it's time to prepare the meat.	Yes, in a specific compartment inside the fridge	No	Yes	Fridge	Monthly	Twice a year	No	No	1-2 hours	Yes	No	Yes	Yes	Yes	Yes	No	Filtered	No
I agree	18 to 28 years	Female	Incomplete higher education	From 1 to 2 minimum wages	Yes, always	Yes, always	Yes, with water	No	Weekly or more frequently	Weekly	Yes	Fortnightly	Weekly	No	Yes	No	Yes	No	Yes	It is stored in the fridge and only taken out when it's time to prepare the meat	Yes, in a specific compartment inside the fridge	No	No	Fridge	Twice a month	Monthly or more frequently	No	No	1-2 hours	Yes	No	No	Yes	No	No	No	Filtered	Yes
I agree	18 to 28 years	Female	Completed higher education	More than 20 minimum wages	No	Yes, sometimes	Yes, with water and commercial vegetable disinfectant	Yes	Weekly or more frequently	Daily	No	Fortnightly	Monthly or less frequently	Yes	Yes	No	No	No	Yes	I leave it on the counter until it's time to prepare the meat.	Yes, on the fridge door	No	No	Fridge	Monthly	Once every three months	Yes	No	30 minutes	Yes	Yes	No	Yes	Yes	Yes	No	Filtered	Yes
I agree	29 to 39 years	Female	Lato sensu postgraduate	From 2 to 5 minimum wages	Yes, always	Yes, always	Yes, with water and commercial vegetable disinfectant	No	Weekly or more frequently	Daily	Yes	Monthly	Monthly or less frequently	Yes	Yes	No	No	No	No	I leave it on the counter until it's time to prepare the meat.	Yes, on the fridge door	No	Yes	Fridge	Every six months	Annually or less frequently	Yes	No	1-2 hours	Yes	No	Yes	Yes	No	Yes	No	Tap water	No
I agree	51 to 61 years	Female	Lato sensu postgraduate	From 10 to 20 minimum wages	Yes, sometimes	Yes, always	Yes, with water and sodium hypochlorite (bleach)	Yes	Weekly or more frequently	Weekly	No	Fortnightly	Monthly or less frequently	No	Yes	No	No	No	No	I leave it on the counter until it's time to prepare the meat.	Yes, on the fridge door	No	Yes	Fridge	Monthly	Once every three months	Yes	No	30 minutes	Yes	No	No	Yes	No	Yes	Yes	Filtered	Yes
I agree	18 to 28 years	Male	Incomplete higher education	From 2 to 5 minimum wages	Yes, always	Yes, always	Yes, with water	No	Weekly or more frequently	Daily	No	Weekly	Daily	No	Yes	Yes, all	Yes	No	No	I leave it on the counter until it's time to prepare the meat.	No	Yes, by rinsing with water	No	Fridge	Weekly or more frequently	Once every three months	No	Yes	1-2 hours	No	Yes	No	Yes	No	Yes	No	Filtered	Yes
I agree	18 to 28 years	Male	Completed higher education	From 2 to 5 minimum wages	Yes, sometimes	Yes, always	Yes, with water	Yes	Twice a month	Daily	No	Fortnightly	Weekly	Yes	Yes	Yes, Chicken	Yes	No	No	It is stored in the fridge and only taken out when it's time to prepare the meat	Yes, on the fridge door	No	Yes	Fridge	Weekly or more frequently	Once every three months	Yes	No	30 minutes	Yes	No	Yes	Yes	No	No	No	Bottled mineral water	No
I agree	40 to 50 years	Female	Lato sensu postgraduate	From 5 to 10 minimum wages	Yes, always	Yes, always	Yes, with water	Yes	Weekly or more frequently	After preparing all meals	No	Fortnightly	Weekly	No	Yes	No	No	No	Yes	It is stored in the fridge and only taken out when it's time to prepare the meat	Yes, in a specific compartment inside the fridge	No	No	Fridge	Monthly	Once every three months	Yes	No	30 minutes	Yes	Yes	Yes	Yes	Yes	Yes	Yes	Tap water	Yes
I agree	40 to 50 years	Female	Completed higher education	From 5 to 10 minimum wages	Yes, always	Yes, sometimes	Yes, with water and commercial vegetable disinfectant	Yes	Weekly or more frequently	Daily	No	Weekly	Monthly or less frequently	No	Yes	No	No	No	No	I don't keep meat in the freezer	Yes, in a specific compartment inside the fridge	No	Yes	Fridge	Every two to three months	Twice a year	No	No	30 minutes	No	No	No	No	No	Yes	No	Filtered	No
I agree	18 to 28 years	Male	Incomplete higher education	From 2 to 5 minimum wages	Yes, always	Yes, always	Yes, with water and sodium hypochlorite (bleach)	Yes	Weekly or more frequently	Weekly	No	Monthly	Monthly or less frequently	No	Yes	No	No	No	Yes	I leave it on the counter until it's time to prepare the meat.	Yes, in a specific compartment inside the fridge	Yes, by rinsing with water	Yes	Fridge	Every two to three months	Monthly or more frequently	No	Yes	1-2 hours	Yes	Yes	No	Yes	No	No	No	Filtered	Yes
I agree	18 to 28 years	Female	Completed higher education	From 1 to 2 minimum wages	Yes, sometimes	Yes, always	Yes, with water and commercial vegetable disinfectant	Yes	Weekly or more frequently	Daily	No	Fortnightly	Monthly or less frequently	Yes	Yes	Yes, all	Yes	No	Yes	I leave it on the counter until it's time to prepare the meat.	Yes, on the fridge door	No	No	Fridge	Monthly	Monthly or more frequently	Yes	No	30 minutes	Yes	Yes	No	Yes	No	No	Yes	Filtered	No
I agree	18 to 28 years	Male	Incomplete higher education	From 1 to 2 minimum wages	No	No	Yes, with water	No	Weekly or more frequently	After preparing all meals	Yes	Monthly	Daily	Yes	No	No	Yes	No	Yes	I leave it on the counter until it's time to prepare the meat.	Yes, in a specific compartment inside the fridge	No	Yes	Fridge	Annually or less frequently	Once every three months	No	No	1-2 hours	Yes	No	No	Yes	Yes	Yes	Yes	Tap water	No
I agree	29 to 39 years	Female	Completed higher education	From 5 to 10 minimum wages	Yes, always	Yes, always	Yes, with water and sodium hypochlorite (bleach)	Yes	Weekly or more frequently	Daily	Yes	Weekly	Monthly or less frequently	Yes	Yes	Yes, all	No	No	Yes	I leave it on the counter until it's time to prepare the meat.	Yes, in a specific compartment inside the fridge	No	No	Fridge	Monthly	Twice a year	No	Yes	30 minutes	Yes	No	No	Yes	No	No	Yes	Tap water	No
I agree	18 to 28 years	Female	Incomplete higher education	From 5 to 10 minimum wages	Yes, sometimes	Yes, always	Yes, with water	No	Weekly or more frequently	Daily	Yes	Fortnightly	Monthly or less frequently	Yes	Yes	No	Yes	No	Yes	It is stored in the fridge and only taken out when it's time to prepare the meat	Yes, on the fridge door	No	No	Fridge	Annually or less frequently	Once every three months	Yes	No	1-2 hours	No	No	Yes	Yes	No	No	No	Tap water	No
I agree	51 to 61 years	Female	Lato sensu postgraduate	From 2 to 5 minimum wages	Yes, sometimes	Yes, always	Yes, with water	No	Weekly or more frequently	After preparing all meals	No	Fortnightly	Twice a month	No	Yes	Yes, Chicken	Yes	No	Yes	It is stored in the fridge and only taken out when it's time to prepare the meat	Yes, in a specific compartment inside the fridge	No	Yes	Fridge	Monthly	Monthly or more frequently	Yes	No	30 minutes	No	Yes	Yes	No	No	Yes	No	Filtered	Yes
I agree	29 to 39 years	Female	Master's / Doctorate	From 2 to 5 minimum wages	Yes, always	Yes, always	Yes, with water and sodium hypochlorite (bleach)	Yes	Weekly or more frequently	Weekly	Yes	Weekly	Twice a month	Yes	Yes	Yes, Chicken	No	No	Yes	It is stored in the fridge and only taken out when it's time to prepare the meat	Yes, in a specific compartment inside the fridge	No	No	Fridge	Annually or less frequently	Once every three months	No	No	30 minutes	No	No	No	No	No	No	No	Tap water	No
I agree	40 to 50 years	Male	Lato sensu postgraduate	From 10 to 20 minimum wages	Yes, sometimes	Yes, always	Yes, with water	Yes	Weekly or more frequently	After preparing all meals	No	Monthly	Monthly or less frequently	Yes	Yes	No	Yes	No	Yes	I leave it on the counter until it's time to prepare the meat.	Yes, on the fridge door	No	No	Fridge	Monthly	Monthly or more frequently	Yes	No	30 minutes	Yes	No	Yes	Yes	No	No	No	Tap water	No
I agree	40 to 50 years	Male	Incomplete higher education	From 5 to 10 minimum wages	Yes, sometimes	Yes, always	Yes, with water and sodium hypochlorite (bleach)	Yes	Weekly or more frequently	After preparing all meals	Yes	Fortnightly	Weekly	Yes	Yes	Yes, all	Yes	No	No	I use the microwave to defrost it	Yes, in a specific compartment inside the fridge	No	Yes	Fridge	Weekly or more frequently	Once every three months	No	Yes	30 minutes	Yes	Yes	Yes	Yes	No	No	No	Filtered	Yes
I agree	18 to 28 years	Male	Incomplete higher education	From 2 to 5 minimum wages	Yes, sometimes	No	Yes, with water and commercial vegetable disinfectant	No	Weekly or more frequently	Weekly	Yes	Monthly	Monthly or less frequently	Yes	Yes	Yes, all	Yes	Yes	Yes	I leave it on the counter until it's time to prepare the meat.	Yes, in a specific compartment inside the fridge	Yes, scrubbing with a sponge and water	No	Fridge	Annually or less frequently	Monthly or more frequently	Yes	Yes	30 minutes	Yes	Yes	Yes	Yes	No	No	No	Filtered	Yes
I agree	29 to 39 years	Male	Master's / Doctorate	From 10 to 20 minimum wages	Yes, sometimes	Yes, always	Yes, with water and commercial vegetable disinfectant	Yes	Weekly or more frequently	Weekly	Yes	Fortnightly	Monthly or less frequently	Yes	Yes	No	No	No	No	It is stored in the fridge and only taken out when it's time to prepare the meat	Yes, in a specific compartment inside the fridge	No	No	Fridge	Monthly	Once every three months	Yes	No	30 minutes	Yes	No	Yes	No	No	No	No	Filtered	Yes
I agree	40 to 50 years	Male	Master's / Doctorate	More than 20 minimum wages	Yes, always	Yes, always	Yes, with water and sodium hypochlorite (bleach)	Yes	Weekly or more frequently	Daily	No	Fortnightly	Daily	No	Yes	Yes, all	Yes	No	Yes	It is stored in the fridge and only taken out when it's time to prepare the meat	Yes, on the fridge door	Yes, scrubbing with a sponge and water	No	Fridge	Monthly	Monthly or more frequently	Yes	No	1-2 hours	No	Yes	Yes	Yes	No	No	No	Bottled mineral water	Yes
I agree	62 years or more	Female	Incomplete elementary school	From 2 to 5 minimum wages	Yes, always	Yes, always	Yes, with water and commercial vegetable disinfectant	Yes	Weekly or more frequently	Daily	Yes	Fortnightly	Weekly	Yes	Yes	Yes, all	No	No	No	I leave it on the counter until it's time to prepare the meat.	No	No	No	Fridge	Every two to three months	Monthly or more frequently	Yes	Yes	1-2 hours	Yes	Yes	Yes	Yes	Yes	No	No	Tap water	No
I agree	62 years or more	Female	Completed higher education	From 5 to 10 minimum wages	Yes, always	Yes, always	Yes, with water and commercial vegetable disinfectant	Yes	Weekly or more frequently	After preparing all meals	Yes	Fortnightly	Weekly	No	Yes	No	No	No	No	I don't keep meat in the freezer	Yes, in a specific compartment inside the fridge	No	No	Fridge	Monthly	Monthly or more frequently	No	Yes	30 minutes	Yes	Yes	No	Yes	No	No	No	Filtered	No
I agree	29 to 39 years	Female	Master's / Doctorate	From 10 to 20 minimum wages	Yes, always	Yes, always	Yes, with water and sodium hypochlorite (bleach)	No	Weekly or more frequently	Daily	No	Fortnightly	Weekly	No	Yes	No	No	No	Yes	It is stored in the fridge and only taken out when it's time to prepare the meat	Yes, it is stored anywhere in the fridge where there is available space	No	No	Fridge	Monthly	Monthly or more frequently	No	No	30 minutes	No	No	Yes	Yes	No	No	No	Filtered	Yes
I agree	51 to 61 years	Male	Master's / Doctorate	From 10 to 20 minimum wages	Yes, always	Yes, always	Yes, with water	Yes	Weekly or more frequently	After preparing all meals	Yes	Fortnightly	Monthly or less frequently	Yes	No	No	Yes	No	Yes	I leave it on the counter until it's time to prepare the meat.	Yes, on the fridge door	No	No	Fridge	Every two to three months	Once every three months	No	No	30 minutes	Yes	No	Yes	Yes	No	Yes	Yes	Tap water	No
I agree	18 to 28 years	Female	Incomplete higher education	From 2 to 5 minimum wages	Yes, always	Yes, always	Yes, with water	Yes	Weekly or more frequently	Daily	Yes	Weekly	Daily	No	Yes	No	No	No	Yes	I leave it on the counter until it's time to prepare the meat.	Yes, in a specific compartment inside the fridge	No	Yes	Fridge	Monthly	Once every three months	Yes	No	30 minutes	Yes	Yes	Yes	Yes	No	No	No	Filtered	Yes
I agree	18 to 28 years	Female	Completed higher education	From 1 to 2 minimum wages	Yes, sometimes	Yes, always	Yes, with water	No	Weekly or more frequently	Weekly	No	Monthly	Weekly	Yes	Yes	Yes, Chicken	No	No	No	It is stored in the fridge and only taken out when it's time to prepare the meat	Yes, on the fridge door	No	No	Fridge	Every two to three months	Once every three months	Yes	Yes	30 minutes	Yes	Yes	No	Yes	No	Yes	No	Filtered	No
I agree	62 years or more	Female	Master's / Doctorate	More than 20 minimum wages	Yes, always	Yes, always	Yes, with water and commercial vegetable disinfectant	Yes	Weekly or more frequently	Daily	No	Weekly	Weekly	No	Yes	Yes, all	Yes	No	Yes	I use the microwave to defrost it	Yes, in a specific compartment inside the fridge	Yes, by scrubbing with a sponge, water, and dish soap	No	Fridge	Weekly or more frequently	Monthly or more frequently	Yes	Yes	1-2 hours	Yes	Yes	Yes	Yes	No	No	No	Filtered	No
I agree	18 to 28 years	Female	Incomplete higher education	From 1 to 2 minimum wages	Yes, always	Yes, always	Yes, with water and sodium hypochlorite (bleach)	Yes	Weekly or more frequently	After preparing all meals	No	Monthly	Weekly	Yes	Yes	No	No	No	Yes	I use the microwave to defrost it	Yes, it is stored anywhere in the fridge where there is available space	No	No	Fridge	Weekly or more frequently	Monthly or more frequently	Yes	Yes	30 minutes	Yes	Yes	No	Yes	No	Yes	No	Filtered	Yes
I agree	40 to 50 years	Male	Lato sensu postgraduate	More than 20 minimum wages	Yes, sometimes	Yes, always	Yes, with water and commercial vegetable disinfectant	No	Weekly or more frequently	Daily	No	Monthly	Monthly or less frequently	Yes	Yes	No	Yes	No	Yes	I leave it on the counter until it's time to prepare the meat.	Yes, in a specific compartment inside the fridge	No	No	Fridge	Every two to three months	Twice a year	Yes	No	30 minutes	Yes	No	Yes	Yes	Yes	No	No	Filtered	No
I agree	29 to 39 years	Female	Completed higher education	From 2 to 5 minimum wages	Yes, sometimes	Yes, always	Yes, with water	No	Weekly or more frequently	Weekly	No	Weekly	Monthly or less frequently	Yes	Yes	No	Yes	No	Yes	It is stored in the fridge and only taken out when it's time to prepare the meat	No	No	No	Fridge	Annually or less frequently	Once every three months	No	No	30 minutes	Yes	No	Yes	Yes	No	No	No	Filtered	No
I agree	40 to 50 years	Female	Lato sensu postgraduate	From 2 to 5 minimum wages	Yes, sometimes	Yes, always	Yes, with water and sodium hypochlorite (bleach)	Yes	Weekly or more frequently	After preparing all meals	Yes	Weekly	Weekly	Yes	Yes	Yes, Chicken	No	No	Yes	It is stored in the fridge and only taken out when it's time to prepare the meat	Yes, in a specific compartment inside the fridge	No	No	Fridge	Monthly	Monthly or more frequently	No	Yes	30 minutes	Yes	Yes	No	Yes	No	No	No	Bottled mineral water	Yes
I agree	40 to 50 years	Female	Lato sensu postgraduate	From 5 to 10 minimum wages	Yes, always	Yes, always	Yes, with water	Yes	Weekly or more frequently	After preparing all meals	Yes	Weekly	Weekly	No	Yes	Yes, all	No	No	No	I leave it on the counter until it's time to prepare the meat.	Yes, on the fridge door	No	No	Fridge	Twice a month	Monthly or more frequently	Yes	No	30 minutes	No	No	Yes	Yes	No	No	Yes	Filtered	Yes
I agree	40 to 50 years	Female	Incomplete higher education	From 2 to 5 minimum wages	Yes, always	Yes, always	Yes, with water and sodium hypochlorite (bleach)	No	Weekly or more frequently	Weekly	Yes	Weekly	Weekly	No	Yes	No	No	No	No	It is stored in the fridge and only taken out when it's time to prepare the meat	No	No	No	Fridge	Monthly	Once every three months	No	Yes	30 minutes	Yes	No	No	Yes	No	No	No	Filtered	No
I agree	18 to 28 years	Female	Incomplete higher education	From 10 to 20 minimum wages	Yes, sometimes	Yes, always	Yes, with water	Yes	Weekly or more frequently	Weekly	No	Monthly	Monthly or less frequently	No	Yes	No	Yes	No	Yes	I leave it on the counter until it's time to prepare the meat.	Yes, in a specific compartment inside the fridge	No	No	Fridge	Monthly	Once every three months	Yes	No	30 minutes	Yes	Yes	No	Yes	No	No	No	Filtered	Yes
I agree	51 to 61 years	Female	Lato sensu postgraduate	From 10 to 20 minimum wages	Yes, sometimes	Yes, always	Yes, with water	Yes	Weekly or more frequently	Daily	Yes	Weekly	Weekly	Yes	Yes	Yes, all	Yes	No	Yes	I use the microwave to defrost it	Yes, in a specific compartment inside the fridge	No	Yes	Fridge	Weekly or more frequently	Monthly or more frequently	No	Yes	30 minutes	Yes	No	No	Yes	No	No	No	Filtered	No
I agree	18 to 28 years	Female	Completed higher education	From 2 to 5 minimum wages	Yes, always	Yes, always	Yes, with water	Yes	Weekly or more frequently	Weekly	No	Fortnightly	Monthly or less frequently	No	Yes	No	No	No	No	It is stored in the fridge and only taken out when it's time to prepare the meat	Yes, on the fridge door	No	No	Fridge	Monthly	Once every three months	No	No	30 minutes	Yes	Yes	No	Yes	No	Yes	No	Tap water	Yes
I agree	29 to 39 years	Female	Master's / Doctorate	From 2 to 5 minimum wages	Yes, sometimes	Yes, always	Yes, with water and sodium hypochlorite (bleach)	Yes	Weekly or more frequently	Weekly	No	Fortnightly	Monthly or less frequently	Yes	Yes	No	No	No	Yes	It is stored in the fridge and only taken out when it's time to prepare the meat	Yes, in a specific compartment inside the fridge	No	No	Fridge	Every two to three months	Once every three months	Yes	No	30 minutes	Yes	No	No	Yes	No	Yes	No	Filtered	Yes
I agree	29 to 39 years	Female	Completed higher education	From 2 to 5 minimum wages	Yes, always	Yes, always	Yes, with water and sodium hypochlorite (bleach)	Yes	Weekly or more frequently	After preparing all meals	No	Fortnightly	Monthly or less frequently	Yes	Yes	No	No	No	Yes	It is stored in the fridge and only taken out when it's time to prepare the meat	Yes, in a specific compartment inside the fridge	No	Yes	Fridge	Every six months	Twice a year	No	Yes	30 minutes	No	No	Yes	Yes	No	No	No	Filtered	Yes
I agree	18 to 28 years	Female	Incomplete higher education	From 10 to 20 minimum wages	Yes, sometimes	Yes, always	Yes, with water and sodium hypochlorite (bleach)	No	Twice a month	After preparing all meals	No	Monthly	Monthly or less frequently	No	Yes	No	No	No	No	It is stored in the fridge and only taken out when it's time to prepare the meat	Yes, in a specific compartment inside the fridge	No	No	Fridge	Every six months	Once every three months	Yes	No	30 minutes	No	No	No	Yes	No	Yes	No	Tap water	No
I agree	62 years or more	Female	Completed higher education	From 2 to 5 minimum wages	Yes, always	Yes, always	Yes, with water	Yes	Weekly or more frequently	After preparing all meals	Yes	Fortnightly	Weekly	No	Yes	No	Yes	No	Yes	It is stored in the fridge and only taken out when it's time to prepare the meat	Yes, in a specific compartment inside the fridge	Yes, scrubbing with a sponge and water	Yes	Fridge	Monthly	Monthly or more frequently	Yes	Yes	1-2 hours	Yes	Yes	Yes	Yes	Yes	No	No	Filtered	Yes
I agree	18 to 28 years	Female	Incomplete higher education	From 1 to 2 minimum wages	Yes, sometimes	Yes, always	Yes, with water	No	Monthly	Weekly	No	Fortnightly	Monthly or less frequently	No	Yes	No	No	No	No	It is stored in the fridge and only taken out when it's time to prepare the meat	Yes, on the fridge door	No	No	Fridge	Monthly	Once every three months	Yes	No	1-2 hours	Yes	No	No	Yes	No	Yes	No	Filtered	No
I agree	40 to 50 years	Female	Master's / Doctorate	From 5 to 10 minimum wages	Yes, always	Yes, always	Yes, with water and sodium hypochlorite (bleach)	No	Weekly or more frequently	Daily	Yes	Monthly	Twice a month	Yes	Yes	No	Yes	No	Yes	It is stored in the fridge and only taken out when it's time to prepare the meat	Yes, in a specific compartment inside the fridge	No	No	Fridge	Every two to three months	Monthly or more frequently	No	No	30 minutes	Yes	No	Yes	Yes	Yes	Yes	No	Filtered	Yes
I agree	40 to 50 years	Female	Master's / Doctorate	From 10 to 20 minimum wages	Yes, always	Yes, always	Yes, with water	Yes	Weekly or more frequently	Daily	No	Weekly	Monthly or less frequently	Yes	Yes	Yes, all	Yes	No	Yes	It is stored in the fridge and only taken out when it's time to prepare the meat	Yes, in a specific compartment inside the fridge	No	Yes	Fridge	Every two to three months	Once every three months	No	No	30 minutes	Yes	No	No	Yes	No	No	No	Filtered	Yes
I agree	18 to 28 years	Female	Incomplete higher education	From 1 to 2 minimum wages	Yes, sometimes	Yes, always	Yes, with water	Yes	Weekly or more frequently	Daily	Yes	Fortnightly	Daily	Yes	Yes	Yes, all	No	No	No	It is stored in the fridge and only taken out when it's time to prepare the meat	Yes, in a specific compartment inside the fridge	No	Yes	Fridge	Twice a month	Monthly or more frequently	Yes	Yes	30 minutes	Yes	Yes	Yes	Yes	No	No	No	Tap water	Yes
I agree	29 to 39 years	Female	Master's / Doctorate	From 2 to 5 minimum wages	Yes, always	Yes, always	Yes, with water	Yes	Weekly or more frequently	After preparing all meals	No	Fortnightly	Monthly or less frequently	Yes	Yes	No	Yes	No	Yes	It is stored in the fridge and only taken out when it's time to prepare the meat	Yes, in a specific compartment inside the fridge	No	Yes	Fridge	Every six months	Once every three months	Yes	No	30 minutes	No	Yes	No	Yes	No	Yes	No	Tap water	No
I agree	18 to 28 years	Female	Completed higher education	From 1 to 2 minimum wages	Yes, always	Yes, always	Yes, with water and commercial vegetable disinfectant	No	Weekly or more frequently	After preparing all meals	Yes	Monthly	Monthly or less frequently	No	Yes	No	No	No	No	I leave it on the counter until it's time to prepare the meat.	Yes, on the fridge door	No	No	Fridge	Twice a month	Monthly or more frequently	No	No	30 minutes	Yes	Yes	No	Yes	No	Yes	Yes	Tap water	No
I agree	18 to 28 years	Female	Completed higher education	From 1 to 2 minimum wages	Yes, sometimes	Yes, always	Yes, with water	Yes	Weekly or more frequently	Weekly	Yes	Fortnightly	Weekly	Yes	Yes	Yes, Chicken	No	No	Yes	I leave it on the counter until it's time to prepare the meat.	No	No	No	Fridge	Monthly	Once every three months	No	No	30 minutes	Yes	No	No	Yes	Yes	Yes	No	Tap water	No
I agree	18 to 28 years	Male	Incomplete higher education	From 2 to 5 minimum wages	Yes, always	Yes, always	Yes, with water	No	Twice a month	Monthly	No	Fortnightly	Weekly	No	Yes	Yes, all	No	No	No	I leave it on the counter until it's time to prepare the meat.	Yes, on the fridge door	No	No	Fridge	Monthly	Once every three months	Yes	Yes	30 minutes	Yes	No	No	No	Yes	No	No	Filtered	Yes
I agree	40 to 50 years	Female	Completed higher education	From 5 to 10 minimum wages	Yes, sometimes	Yes, always	Yes, with water and sodium hypochlorite (bleach)	No	Weekly or more frequently	After preparing all meals	No	Fortnightly	Monthly or less frequently	Yes	Yes	No	Yes	No	Yes	It is stored in the fridge and only taken out when it's time to prepare the meat	Yes, in a specific compartment inside the fridge	No	Yes	Fridge	Every six months	Twice a year	Yes	Yes	30 minutes	No	Yes	No	No	No	Yes	No	Filtered	No
I agree	18 to 28 years	Female	Incomplete higher education	From 2 to 5 minimum wages	Yes, sometimes	Yes, always	Yes, with water and commercial vegetable disinfectant	Yes	Twice a month	Weekly	No	Fortnightly	Monthly or less frequently	Yes	Yes	No	No	No	Yes	It is stored in the fridge and only taken out when it's time to prepare the meat	Yes, on the fridge door	No	Yes	Fridge	Every two to three months	Once every three months	Yes	No	30 minutes	No	Yes	No	Yes	No	No	No	Filtered	Yes
I agree	51 to 61 years	Female	Master's / Doctorate	From 10 to 20 minimum wages	Yes, always	Yes, always	Yes, with water	Yes	Weekly or more frequently	Daily	No	Monthly	Weekly	Yes	Yes	No	Yes	No	Yes	I leave it on the counter until it's time to prepare the meat.	Yes, in a specific compartment inside the fridge	No	Yes	Fridge	Every six months	Monthly or more frequently	Yes	No	30 minutes	Yes	Yes	Yes	Yes	No	No	No	Filtered	No
I agree	62 years or more	Female	Master's / Doctorate	From 2 to 5 minimum wages	Yes, always	Yes, always	Yes, with water	No	Weekly or more frequently	Daily	Yes	Weekly	Twice a month	No	Yes	Yes, all	Yes	No	No	I leave it on the counter until it's time to prepare the meat.	Yes, it is stored anywhere in the fridge where there is available space	No	Yes	Fridge	Monthly	Once every three months	No	Yes	1-2 hours	Yes	No	No	Yes	No	No	No	Tap water	No
I agree	18 to 28 years	Female	Incomplete higher education	From 5 to 10 minimum wages	Yes, sometimes	Yes, sometimes	Yes, with water and commercial vegetable disinfectant	No	Weekly or more frequently	Weekly	No	Fortnightly	Weekly	No	Yes	No	No	No	No	I leave it on the counter until it's time to prepare the meat.	Yes, in a specific compartment inside the fridge	No	Yes	Fridge	Twice a month	Monthly or more frequently	No	Yes	30 minutes	Yes	Yes	No	Yes	No	No	No	Filtered	No
I agree	29 to 39 years	Male	Master's / Doctorate	From 10 to 20 minimum wages	Yes, always	Yes, always	Yes, with water	No	Weekly or more frequently	Weekly	No	Monthly	Monthly or less frequently	No	Yes	No	Yes	No	Yes	I leave it on the counter until it's time to prepare the meat.	Yes, in a specific compartment inside the fridge	No	No	Fridge	Every six months	Once every three months	Yes	No	30 minutes	Yes	No	Yes	Yes	Yes	Yes	Yes	Tap water	Yes
I agree	18 to 28 years	Male	Completed high school	From 10 to 20 minimum wages	Yes, always	Yes, always	Yes, with water and commercial vegetable disinfectant	No	Weekly or more frequently	After preparing all meals	No	Weekly	Daily	No	Yes	Yes, all	No	No	No	It is stored in the fridge and only taken out when it's time to prepare the meat	Yes, in a specific compartment inside the fridge	Yes, by scrubbing with a sponge, water, and dish soap	No	Fridge	Weekly or more frequently	Once every three months	Yes	Yes	30 minutes	Yes	Yes	No	Yes	No	No	No	Filtered	No
I agree	29 to 39 years	Female	Completed higher education	From 2 to 5 minimum wages	Yes, sometimes	Yes, always	Yes, with water	No	Weekly or more frequently	Daily	No	Weekly	Twice a month	No	No	No	No	No	No	It is stored in the fridge and only taken out when it's time to prepare the meat	Yes, on the fridge door	No	No	Fridge	Twice a month	Once every three months	Yes	No	30 minutes	Yes	No	No	No	Yes	Yes	No	Tap water	Yes
I agree	18 to 28 years	Female	Incomplete higher education	From 10 to 20 minimum wages	Yes, always	Yes, always	Yes, with water and commercial vegetable disinfectant	Yes	Weekly or more frequently	Weekly	No	Monthly	Monthly or less frequently	No	Yes	No	Yes	No	Yes	It is stored in the fridge and only taken out when it's time to prepare the meat	Yes, in a specific compartment inside the fridge	No	No	Fridge	Every two to three months	Monthly or more frequently	Yes	Yes	30 minutes	No	Yes	No	Yes	Yes	Yes	Yes	Filtered	Yes
I agree	18 to 28 years	Female	Lato sensu postgraduate	More than 20 minimum wages	Yes, always	Yes, always	Yes, with water	No	Weekly or more frequently	After preparing all meals	No	Monthly	Monthly or less frequently	Yes	Yes	No	No	No	Yes	I leave it on the counter until it's time to prepare the meat.	Yes, it is stored anywhere in the fridge where there is available space	No	Yes	Fridge	Every six months	Once every three months	Yes	No	30 minutes	Yes	No	Yes	No	Yes	Yes	Yes	Tap water	Yes
I agree	29 to 39 years	Male	Lato sensu postgraduate	From 10 to 20 minimum wages	Yes, always	Yes, always	Yes, with water	Yes	Weekly or more frequently	Monthly	No	Monthly	Monthly or less frequently	No	Yes	No	Yes	No	No	I leave it on the counter until it's time to prepare the meat.	Yes, in a specific compartment inside the fridge	No	No	Fridge	Annually or less frequently	Annually or less frequently	No	No	1-2 hours	Yes	No	No	No	Yes	Yes	No	Filtered	No
I agree	18 to 28 years	Female	Completed higher education	From 2 to 5 minimum wages	Yes, always	Yes, always	Yes, with water and sodium hypochlorite (bleach)	Yes	Weekly or more frequently	After preparing all meals	No	Weekly	Monthly or less frequently	Yes	Yes	No	No	No	Yes	It is stored in the fridge and only taken out when it's time to prepare the meat	Yes, it is stored anywhere in the fridge where there is available space	No	No	Fridge	Every two to three months	Monthly or more frequently	No	No	30 minutes	No	No	Yes	Yes	No	Yes	No	Tap water	Yes
I agree	29 to 39 years	Male	Incomplete higher education	From 2 to 5 minimum wages	Yes, always	Yes, always	Yes, with water	No	Weekly or more frequently	Weekly	No	Fortnightly	Weekly	No	Yes	Yes, all	No	No	No	I leave it on the counter until it's time to prepare the meat.	Yes, in a specific compartment inside the fridge	No	No	Fridge	Twice a month	Monthly or more frequently	No	Yes	30 minutes	Yes	Yes	No	Yes	No	No	No	Filtered	No
I agree	18 to 28 years	Male	Incomplete higher education	From 5 to 10 minimum wages	Yes, always	Yes, always	Yes, with water	Yes	Weekly or more frequently	Weekly	No	Weekly	Twice a month	Yes	Yes	No	Yes	No	No	It is stored in the fridge and only taken out when it's time to prepare the meat	No	No	No	Fridge	Monthly	Monthly or more frequently	Yes	No	30 minutes	Yes	No	No	Yes	No	Yes	No	Filtered	No
I agree	40 to 50 years	Female	Master's / Doctorate	From 1 to 2 minimum wages	Yes, always	Yes, always	Yes, with water and commercial vegetable disinfectant	No	Weekly or more frequently	Daily	No	Weekly	Weekly	Yes	Yes	Yes, Chicken	No	No	Yes	It is stored in the fridge and only taken out when it's time to prepare the meat	Yes, on the fridge door	No	No	Fridge	Weekly or more frequently	Monthly or more frequently	Yes	No	30 minutes	Yes	Yes	Yes	Yes	No	Yes	No	Tap water	No
I agree	40 to 50 years	Female	Master's / Doctorate	From 5 to 10 minimum wages	Yes, sometimes	Yes, always	Yes, with water	Yes	Weekly or more frequently	Daily	Yes	Fortnightly	Monthly or less frequently	No	Yes	No	Yes	No	Yes	I use the microwave to defrost it	Yes, it is stored anywhere in the fridge where there is available space	No	Yes	Fridge	Every two to three months	Twice a year	No	No	30 minutes	No	No	No	Yes	No	Yes	No	Tap water	Yes
I agree	29 to 39 years	Female	Master's / Doctorate	From 5 to 10 minimum wages	Yes, sometimes	Yes, sometimes	Yes, with water and sodium hypochlorite (bleach)	Yes	Weekly or more frequently	Weekly	No	Monthly	Monthly or less frequently	Yes	Yes	No	Yes	No	Yes	It is stored in the fridge and only taken out when it's time to prepare the meat	Yes, it is stored anywhere in the fridge where there is available space	No	No	Fridge	Every two to three months	Twice a year	Yes	No	1-2 hours	No	Yes	No	Yes	Yes	Yes	Yes	Filtered	Yes
I agree	18 to 28 years	Female	Completed high school	From 10 to 20 minimum wages	Yes, sometimes	Yes, sometimes	Yes, with water	No	Weekly or more frequently	Monthly	No	Weekly	Monthly or less frequently	Yes	Yes	No	Yes	No	Yes	It is stored in the fridge and only taken out when it's time to prepare the meat	Yes, in a specific compartment inside the fridge	No	No	Fridge	Twice a month	Once every three months	No	No	1-2 hours	Yes	No	Yes	Yes	Yes	Yes	No	Tap water	No
I agree	18 to 28 years	Female	Incomplete higher education	From 2 to 5 minimum wages	Yes, always	Yes, always	Yes, with water	No	Weekly or more frequently	After preparing all meals	Yes	Monthly	Monthly or less frequently	Yes	Yes	No	No	No	Yes	I leave it on the counter until it's time to prepare the meat.	Yes, on the fridge door	No	No	Fridge	Twice a month	Monthly or more frequently	Yes	Yes	30 minutes	Yes	Yes	No	Yes	No	No	No	Tap water	No
I agree	18 to 28 years	Female	Incomplete higher education	From 1 to 2 minimum wages	Yes, sometimes	Yes, always	Yes, with water	Yes	Weekly or more frequently	After preparing all meals	Yes	Fortnightly	Twice a month	Yes	Yes	Yes, Chicken	No	No	No	I leave it on the counter until it's time to prepare the meat.	Yes, on the fridge door	No	Yes	Fridge	Twice a month	Monthly or more frequently	No	No	30 minutes	Yes	Yes	Yes	Yes	No	No	No	Bottled mineral water	Yes
I agree	18 to 28 years	Male	Master's / Doctorate	From 1 to 2 minimum wages	Yes, always	Yes, always	Yes, with water and sodium hypochlorite (bleach)	Yes	Weekly or more frequently	Weekly	Yes	Fortnightly	Twice a month	Yes	Yes	No	Yes	No	Yes	It is stored in the fridge and only taken out when it's time to prepare the meat	Yes, in a specific compartment inside the fridge	No	No	Fridge	Monthly	Once every three months	Yes	Yes	30 minutes	No	No	Yes	No	No	No	No	Filtered	No
I agree	29 to 39 years	Female	Master's / Doctorate	From 2 to 5 minimum wages	Yes, always	Yes, always	Yes, with water and sodium hypochlorite (bleach)	Yes	Weekly or more frequently	After preparing all meals	No	Weekly	Weekly	No	Yes	No	No	No	Yes	It is stored in the fridge and only taken out when it's time to prepare the meat	Yes, in a specific compartment inside the fridge	No	No	Fridge	Weekly or more frequently	Monthly or more frequently	Yes	Yes	30 minutes	No	Yes	No	Yes	No	No	No	Bottled mineral water	No
I agree	18 to 28 years	Female	Completed high school	From 2 to 5 minimum wages	Yes, sometimes	Yes, always	Yes, with water	Yes	Weekly or more frequently	After preparing all meals	Yes	Fortnightly	Monthly or less frequently	Yes	Yes	No	No	No	No	It is stored in the fridge and only taken out when it's time to prepare the meat	No	No	No	Fridge	Every six months	Monthly or more frequently	Yes	No	30 minutes	Yes	No	No	Yes	No	No	No	Filtered	No
I agree	18 to 28 years	Female	Incomplete higher education	From 1 to 2 minimum wages	Yes, sometimes	Yes, always	No	No	Twice a month	After preparing all meals	Yes	Weekly	Daily	Yes	Yes	No	No	No	No	I leave it on the counter until it's time to prepare the meat.	Yes, in a specific compartment inside the fridge	No	No	Fridge	Monthly	Monthly or more frequently	No	No	30 minutes	No	No	Yes	Yes	No	No	No	Tap water	Yes
I agree	29 to 39 years	Female	Master's / Doctorate	From 5 to 10 minimum wages	Yes, sometimes	Yes, always	Yes, with water	Yes	Weekly or more frequently	Daily	Yes	Monthly	Monthly or less frequently	Yes	Yes	Yes, Chicken	Yes	No	Yes	It is stored in the fridge and only taken out when it's time to prepare the meat	Yes, in a specific compartment inside the fridge	No	Yes	Fridge	Every six months	Once every three months	No	No	30 minutes	Yes	No	Yes	No	No	No	No	Filtered	Yes
I agree	29 to 39 years	Female	Master's / Doctorate	From 2 to 5 minimum wages	Yes, always	Yes, always	Yes, with water	No	Weekly or more frequently	After preparing all meals	No	Fortnightly	Monthly or less frequently	No	Yes	Yes, beef	No	No	Yes	It is stored in the fridge and only taken out when it's time to prepare the meat	Yes, on the fridge door	No	No	Fridge	Every two to three months	Once every three months	Yes	No	30 minutes	No	No	No	Yes	No	Yes	No	Filtered	Yes
I agree	29 to 39 years	Male	Incomplete higher education	From 10 to 20 minimum wages	Yes, sometimes	Yes, always	Yes, with water	Yes	Monthly	Daily	Yes	Monthly	Monthly or less frequently	No	Yes	Yes, Chicken	Yes	No	Yes	I leave it on the counter until it's time to prepare the meat.	Yes, on the fridge door	No	Yes	Fridge	Monthly	Monthly or more frequently	No	No	1-2 hours	No	No	Yes	Yes	No	No	No	Filtered	No
I agree	29 to 39 years	Female	Lato sensu postgraduate	More than 20 minimum wages	Yes, sometimes	Yes, always	Yes, with water and sodium hypochlorite (bleach)	No	Monthly	Monthly	Yes	Monthly	Monthly or less frequently	Yes	Yes	No	No	No	No	I leave it on the counter until it's time to prepare the meat.	Yes, in a specific compartment inside the fridge	No	No	Fridge	Annually or less frequently	Monthly or more frequently	No	Yes	30 minutes	Yes	No	Yes	Yes	Yes	Yes	Yes	Tap water	Yes
I agree	18 to 28 years	Female	Incomplete higher education	From 2 to 5 minimum wages	Yes, always	Yes, always	Yes, with water and sodium hypochlorite (bleach)	No	Weekly or more frequently	Weekly	Yes	Fortnightly	Weekly	Yes	Yes	Yes, Chicken	Yes	No	Yes	It is stored in the fridge and only taken out when it's time to prepare the meat	No	No	No	Fridge	Every two to three months	Monthly or more frequently	No	No	1-2 hours	No	No	Yes	Yes	No	No	No	Filtered	Yes
I agree	40 to 50 years	Female	Completed high school	From 5 to 10 minimum wages	Yes, always	Yes, always	Yes, with water	Yes	Weekly or more frequently	Daily	Yes	Weekly	Monthly or less frequently	Yes	Yes	No	No	No	No	It is stored in the fridge and only taken out when it's time to prepare the meat	Yes, it is stored anywhere in the fridge where there is available space	No	No	On top of the countertop in closed container	Weekly or more frequently	Monthly or more frequently	Yes	No	30 minutes	Yes	Yes	No	Yes	No	No	No	Tap water	No
I agree	29 to 39 years	Female	Completed higher education	From 2 to 5 minimum wages	Yes, always	Yes, always	Yes, with water	Yes	Weekly or more frequently	After preparing all meals	No	Weekly	Weekly	Yes	Yes	No	No	No	No	I use the microwave to defrost it	Yes, in a specific compartment inside the fridge	No	No	Fridge	Weekly or more frequently	Monthly or more frequently	No	No	1-2 hours	No	Yes	No	Yes	No	No	No	Filtered	No
I agree	40 to 50 years	Male	Completed higher education	From 10 to 20 minimum wages	Yes, sometimes	Yes, always	Yes, with water	No	Every two months or less frequently	Weekly	No	Fortnightly	Monthly or less frequently	Yes	Yes	Yes, all	No	No	No	It is stored in the fridge and only taken out when it's time to prepare the meat	Yes, it is stored anywhere in the fridge where there is available space	No	No	Fridge	Monthly	Twice a year	No	No	30 minutes	Yes	No	Yes	Yes	No	Yes	No	Filtered	Yes
I agree	29 to 39 years	Female	Lato sensu postgraduate	From 5 to 10 minimum wages	Yes, sometimes	Yes, always	Yes, with water	Yes	Twice a month	Weekly	Yes	Monthly	Monthly or less frequently	Yes	Yes	No	No	No	Yes	I use the microwave to defrost it	Yes, in a specific compartment inside the fridge	No	No	Fridge	Annually or less frequently	Twice a year	No	No	30 minutes	Yes	Yes	Yes	No	Yes	Yes	No	Tap water	Yes
I agree	18 to 28 years	Female	Completed higher education	From 5 to 10 minimum wages	Yes, always	Yes, always	Yes, with water	No	Monthly	Weekly	No	Weekly	Monthly or less frequently	No	Yes	No	No	No	No	I leave it on the counter until it's time to prepare the meat.	Yes, in a specific compartment inside the fridge	No	No	Fridge	Every two to three months	Twice a year	No	No	1-2 hours	Yes	No	No	Yes	No	Yes	No	Filtered	Yes
I agree	40 to 50 years	Male	Master's / Doctorate	From 2 to 5 minimum wages	Yes, always	Yes, always	Yes, with water	No	Weekly or more frequently	After preparing all meals	No	Monthly	Daily	Yes	Yes	No	Yes	No	Yes	It is stored in the fridge and only taken out when it's time to prepare the meat	Yes, it is stored anywhere in the fridge where there is available space	No	No	Fridge	Weekly or more frequently	Once every three months	No	Yes	30 minutes	Yes	No	Yes	Yes	Yes	No	No	Filtered	Yes
I agree	29 to 39 years	Male	Master's / Doctorate	From 1 to 2 minimum wages	Yes, sometimes	Yes, always	Yes, with water and sodium hypochlorite (bleach)	Yes	Twice a month	After preparing all meals	Yes	Weekly	Daily	No	Yes	No	Yes	No	Yes	I use the microwave to defrost it	Yes, it is stored anywhere in the fridge where there is available space	No	Yes	Fridge	Twice a month	Monthly or more frequently	Yes	Yes	30 minutes	No	No	No	Yes	No	Yes	No	Tap water	Yes
I agree	29 to 39 years	Male	Incomplete higher education	From 2 to 5 minimum wages	Yes, always	Yes, always	Yes, with water	No	Weekly or more frequently	Daily	No	Fortnightly	Daily	Yes	Yes	No	Yes	No	Yes	I leave it on the counter until it's time to prepare the meat.	Yes, on the fridge door	No	No	I do not eat food prepared the day before	Monthly	Monthly or more frequently	No	No	30 minutes	No	No	Yes	Yes	No	No	No	Tap water	Yes
I agree	29 to 39 years	Female	Master's / Doctorate	From 5 to 10 minimum wages	Yes, sometimes	Yes, always	Yes, with water	No	Weekly or more frequently	Weekly	Yes	Fortnightly	Weekly	Yes	Yes	No	Yes	No	Yes	It is stored in the fridge and only taken out when it's time to prepare the meat	Yes, in a specific compartment inside the fridge	No	Yes	Fridge	Every six months	Annually or less frequently	Yes	No	30 minutes	Yes	No	Yes	Yes	Yes	Yes	No	Filtered	Yes
I agree	18 to 28 years	Female	Master's / Doctorate	From 2 to 5 minimum wages	Yes, sometimes	Yes, sometimes	Yes, with water	Yes	Weekly or more frequently	Daily	Yes	Monthly	Monthly or less frequently	Yes	Yes	No	Yes	No	Yes	I leave it on the counter until it's time to prepare the meat.	Yes, on the fridge door	No	Yes	Fridge	Monthly	Once every three months	Yes	Yes	30 minutes	Yes	No	No	Yes	No	No	No	Filtered	Yes
I agree	29 to 39 years	Male	Completed higher education	From 5 to 10 minimum wages	Yes, always	Yes, always	Yes, with water and sodium hypochlorite (bleach)	No	Weekly or more frequently	Daily	Yes	Fortnightly	Monthly or less frequently	Yes	Yes	No	Yes	No	No	It is stored in the fridge and only taken out when it's time to prepare the meat	No	No	No	Fridge	Every two to three months	Once every three months	No	No	30 minutes	No	Yes	Yes	No	No	Yes	No	Filtered	Yes
I agree	40 to 50 years	Female	Master's / Doctorate	From 5 to 10 minimum wages	Yes, always	Yes, always	Yes, with water and commercial vegetable disinfectant	Yes	Weekly or more frequently	After preparing all meals	Yes	Monthly	Monthly or less frequently	No	Yes	No	No	No	No	I leave it on the counter until it's time to prepare the meat.	Yes, in a specific compartment inside the fridge	Yes, by scrubbing with a sponge, water, and dish soap	Yes	Fridge	Every six months	Monthly or more frequently	Yes	Yes	30 minutes	Yes	No	No	No	No	No	No	Filtered	Yes
I agree	29 to 39 years	Female	Completed higher education	From 2 to 5 minimum wages	Yes, sometimes	Yes, always	Yes, with water	Yes	Twice a month	Weekly	No	Monthly	Monthly or less frequently	Yes	No	No	Yes	No	Yes	It is stored in the fridge and only taken out when it's time to prepare the meat	Yes, on the fridge door	No	No	Fridge	Annually or less frequently	Twice a year	No	No	30 minutes	Yes	No	Yes	Yes	No	Yes	Yes	Filtered	Yes
I agree	40 to 50 years	Female	Completed higher education	From 5 to 10 minimum wages	Yes, always	Yes, always	Yes, with water and sodium hypochlorite (bleach)	Yes	Weekly or more frequently	After preparing all meals	No	Weekly	Weekly	Yes	Yes	No	No	No	No	I leave it on the counter until it's time to prepare the meat.	Yes, in a specific compartment inside the fridge	No	No	Fridge	Monthly	Monthly or more frequently	Yes	No	1-2 hours	Yes	Yes	No	Yes	No	No	No	Filtered	Yes
I agree	40 to 50 years	Female	Completed higher education	From 2 to 5 minimum wages	Yes, sometimes	Yes, always	Yes, with water and sodium hypochlorite (bleach)	Yes	Weekly or more frequently	Weekly	Yes	Weekly	Weekly	Yes	Yes	No	No	No	Yes	It is stored in the fridge and only taken out when it's time to prepare the meat	Yes, in a specific compartment inside the fridge	No	No	Fridge	Monthly	Once every three months	Yes	No	30 minutes	Yes	Yes	Yes	Yes	Yes	Yes	No	Tap water	No
I agree	29 to 39 years	Female	Completed higher education	From 5 to 10 minimum wages	Yes, always	Yes, always	Yes, with water and sodium hypochlorite (bleach)	No	Twice a month	After preparing all meals	No	Monthly	Monthly or less frequently	Yes	No	No	Yes	No	No	I leave it on the counter until it's time to prepare the meat.	No	No	No	Fridge	Annually or less frequently	Annually or less frequently	No	No	30 minutes	Yes	No	No	Yes	No	Yes	Yes	Filtered	No
I agree	18 to 28 years	Female	Master's / Doctorate	From 10 to 20 minimum wages	Yes, but rarely	Yes, sometimes	Yes, with water	Yes	Weekly or more frequently	Monthly	No	Fortnightly	Monthly or less frequently	No	Yes	No	No	No	Yes	I leave it on the counter until it's time to prepare the meat.	Yes, it is stored anywhere in the fridge where there is available space	No	No	Fridge	Annually or less frequently	Once every three months	No	No	30 minutes	Yes	No	No	Yes	No	Yes	No	Filtered	Yes
I agree	40 to 50 years	Female	Completed higher education	From 5 to 10 minimum wages	Yes, always	Yes, always	Yes, with water	Yes	Weekly or more frequently	After preparing all meals	Yes	Fortnightly	Monthly or less frequently	No	Yes	No	Yes	No	Yes	It is stored in the fridge and only taken out when it's time to prepare the meat	Yes, on the fridge door	No	No	Fridge	Every six months	Monthly or more frequently	No	Yes	30 minutes	No	Yes	Yes	No	Yes	Yes	No	Filtered	Yes
I agree	18 to 28 years	Female	Lato sensu postgraduate	From 5 to 10 minimum wages	Yes, sometimes	Yes, but rarely	Yes, with water	No	Monthly	Monthly	No	Monthly	Monthly or less frequently	No	Yes	No	No	No	No	It is stored in the fridge and only taken out when it's time to prepare the meat	Yes, in a specific compartment inside the fridge	No	No	Fridge	Annually or less frequently	Twice a year	Yes	No	1-2 hours	No	Yes	Yes	Yes	Yes	Yes	No	Filtered	No
I agree	40 to 50 years	Female	Completed higher education	From 5 to 10 minimum wages	Yes, always	Yes, always	Yes, with water	No	Weekly or more frequently	After preparing all meals	No	Fortnightly	Weekly	Yes	Yes	No	Yes	No	Yes	It is stored in the fridge and only taken out when it's time to prepare the meat	Yes, in a specific compartment inside the fridge	No	No	Fridge	Monthly	Once every three months	Yes	No	30 minutes	Yes	Yes	No	No	Yes	Yes	No	Tap water	No
I agree	29 to 39 years	Male	Lato sensu postgraduate	From 5 to 10 minimum wages	Yes, sometimes	Yes, always	Yes, with water	No	Weekly or more frequently	Daily	No	Monthly	Weekly	Yes	Yes	No	Yes	No	Yes	I don't keep meat in the freezer	No	No	Yes	Fridge	Monthly	Twice a year	No	Yes	30 minutes	Yes	Yes	No	Yes	No	Yes	No	Tap water	Yes
I agree	40 to 50 years	Male	Completed higher education	From 5 to 10 minimum wages	Yes, sometimes	Yes, always	Yes, with water and commercial vegetable disinfectant	No	Monthly	Weekly	No	Fortnightly	Monthly or less frequently	Yes	Yes	No	Yes	No	Yes	It is stored in the fridge and only taken out when it's time to prepare the meat	Yes, in a specific compartment inside the fridge	No	Yes	Fridge	Annually or less frequently	Annually or less frequently	No	Yes	30 minutes	No	No	No	Yes	No	No	No	Tap water	Yes
I agree	18 to 28 years	Male	Lato sensu postgraduate	From 5 to 10 minimum wages	Yes, always	Yes, always	Yes, with water	Yes	Weekly or more frequently	Daily	Yes	Weekly	Twice a month	Yes	Yes	No	Yes	No	Yes	It is stored in the fridge and only taken out when it's time to prepare the meat	Yes, in a specific compartment inside the fridge	No	Yes	Fridge	Every six months	Twice a year	Yes	No	30 minutes	No	No	No	Yes	No	No	No	Tap water	Yes
I agree	18 to 28 years	Male	Completed higher education	From 2 to 5 minimum wages	No	Yes, always	Yes, with water and sodium hypochlorite (bleach)	Yes	Weekly or more frequently	Weekly	No	Fortnightly	Monthly or less frequently	Yes	Yes	No	Yes	No	No	It is stored in the fridge and only taken out when it's time to prepare the meat	Yes, it is stored anywhere in the fridge where there is available space	No	No	Fridge	Every six months	Once every three months	Yes	No	30 minutes	Yes	No	Yes	No	No	No	No	Filtered	No
I agree	40 to 50 years	Female	Lato sensu postgraduate	From 10 to 20 minimum wages	Yes, always	Yes, always	Yes, with water and sodium hypochlorite (bleach)	No	Weekly or more frequently	Daily	No	Weekly	Weekly	No	Yes	No	Yes	Yes	Yes	I use the microwave to defrost it	Yes, in a specific compartment inside the fridge	No	Yes	Fridge	Every two to three months	Once every three months	Yes	No	30 minutes	No	Yes	No	Yes	Yes	No	No	Filtered	Yes
I agree	18 to 28 years	Female	Incomplete higher education	From 1 to 2 minimum wages	Yes, sometimes	Yes, sometimes	Yes, with water	No	Twice a month	Daily	No	Monthly	Monthly or less frequently	No	Yes	No	No	No	No	I use the microwave to defrost it	Yes, in a specific compartment inside the fridge	Yes, scrubbing with a sponge and water	No	Fridge	Twice a month	Monthly or more frequently	Yes	No	30 minutes	Yes	Yes	No	Yes	No	No	No	Tap water	Yes
I agree	51 to 61 years	Female	Lato sensu postgraduate	From 5 to 10 minimum wages	Yes, sometimes	Yes, always	Yes, with water	Yes	Weekly or more frequently	After preparing all meals	No	Fortnightly	Monthly or less frequently	Yes	Yes	Yes, Chicken	No	No	No	It is stored in the fridge and only taken out when it's time to prepare the meat	Yes, on the fridge door	No	No	Fridge	Twice a month	Monthly or more frequently	Yes	Yes	30 minutes	No	No	Yes	Yes	No	No	No	Tap water	No
I agree	40 to 50 years	Female	Completed higher education	From 10 to 20 minimum wages	Yes, sometimes	Yes, sometimes	Yes, with water	No	Weekly or more frequently	Weekly	No	Fortnightly	Monthly or less frequently	Yes	No	No	No	No	No	It is stored in the fridge and only taken out when it's time to prepare the meat	Yes, in a specific compartment inside the fridge	No	No	Fridge	Annually or less frequently	Twice a year	Yes	No	1-2 hours	No	No	Yes	Yes	Yes	Yes	Yes	Tap water	Yes
I agree	29 to 39 years	Female	Incomplete higher education	From 2 to 5 minimum wages	Yes, always	Yes, always	Yes, with water	No	Twice a month	After preparing all meals	No	Monthly	Monthly or less frequently	Yes	Yes	No	Yes	No	No	It is stored in the fridge and only taken out when it's time to prepare the meat	Yes, it is stored anywhere in the fridge where there is available space	Yes, by scrubbing with a sponge, water, and dish soap	Yes	Fridge	Every two to three months	Once every three months	Yes	No	30 minutes	Yes	Yes	Yes	Yes	No	No	No	Filtered	Yes
I agree	18 to 28 years	Female	Master's / Doctorate	From 5 to 10 minimum wages	Yes, but rarely	Yes, always	Yes, with water and sodium hypochlorite (bleach)	No	Weekly or more frequently	Weekly	No	Fortnightly	Twice a month	Yes	No	No	Yes	No	Yes	I leave it on the counter until it's time to prepare the meat.	Yes, in a specific compartment inside the fridge	No	No	Fridge	Every six months	Annually or less frequently	Yes	No	30 minutes	Yes	Yes	Yes	Yes	Yes	No	Yes	Filtered	Yes
I agree	18 to 28 years	Male	Lato sensu postgraduate	From 10 to 20 minimum wages	Yes, sometimes	Yes, always	Yes, with water	No	Twice a month	Monthly	No	Fortnightly	Monthly or less frequently	Yes	Yes	No	Yes	No	Yes	It is stored in the fridge and only taken out when it's time to prepare the meat	Yes, it is stored anywhere in the fridge where there is available space	No	No	Fridge	Every two to three months	Once every three months	No	No	1-2 hours	Yes	Yes	Yes	No	No	Yes	No	Filtered	Yes
I agree	29 to 39 years	Female	Lato sensu postgraduate	From 5 to 10 minimum wages	Yes, always	Yes, always	Yes, with water and sodium hypochlorite (bleach)	No	Weekly or more frequently	Daily	Yes	Monthly	Monthly or less frequently	Yes	Yes	No	No	No	Yes	It is stored in the fridge and only taken out when it's time to prepare the meat	Yes, in a specific compartment inside the fridge	No	No	Fridge	Weekly or more frequently	Once every three months	No	No	30 minutes	Yes	No	Yes	Yes	No	No	No	Filtered	Yes
I agree	29 to 39 years	Female	Completed higher education	From 10 to 20 minimum wages	Yes, sometimes	Yes, sometimes	Yes, with water	No	Weekly or more frequently	Daily	No	Fortnightly	Monthly or less frequently	Yes	No	No	No	No	No	It is stored in the fridge and only taken out when it's time to prepare the meat	Yes, it is stored anywhere in the fridge where there is available space	No	Yes	Fridge	Every two to three months	Once every three months	Yes	No	30 minutes	No	No	Yes	No	No	Yes	No	Filtered	Yes
I agree	40 to 50 years	Female	Completed higher education	From 10 to 20 minimum wages	Yes, sometimes	Yes, always	Yes, with water	Yes	Weekly or more frequently	Daily	No	Weekly	Daily	Yes	Yes	No	Yes	Yes	Yes	It is stored in the fridge and only taken out when it's time to prepare the meat	Yes, in a specific compartment inside the fridge	No	Yes	Fridge	Monthly	Monthly or more frequently	No	Yes	30 minutes	Yes	Yes	No	No	No	Yes	No	Bottled mineral water	No
I agree	29 to 39 years	Male	Lato sensu postgraduate	From 10 to 20 minimum wages	Yes, sometimes	Yes, but rarely	Yes, with water and sodium hypochlorite (bleach)	No	Monthly	Monthly	No	Fortnightly	Monthly or less frequently	Yes	Yes	No	No	No	Yes	It is stored in the fridge and only taken out when it's time to prepare the meat	Yes, in a specific compartment inside the fridge	No	Yes	Fridge	Annually or less frequently	Annually or less frequently	Yes	Yes	1-2 hours	Yes	No	No	Yes	Yes	Yes	No	Filtered	No
I agree	40 to 50 years	Male	Completed higher education	From 10 to 20 minimum wages	Yes, but rarely	Yes, but rarely	Yes, with water and sodium hypochlorite (bleach)	No	Weekly or more frequently	Weekly	No	Fortnightly	Weekly	No	Yes	No	No	Yes	Yes	I use the microwave to defrost it	Yes, in a specific compartment inside the fridge	No	Yes	Fridge	Monthly	Monthly or more frequently	No	Yes	30 minutes	Yes	No	No	Yes	No	Yes	Yes	Filtered	No
I agree	29 to 39 years	Female	Completed higher education	From 5 to 10 minimum wages	Yes, sometimes	Yes, always	Yes, with water	No	Weekly or more frequently	Daily	No	Fortnightly	Twice a month	Yes	Yes	No	Yes	No	Yes	I leave it on the counter until it's time to prepare the meat.	Yes, on the fridge door	No	Yes	Fridge	Annually or less frequently	Twice a year	No	No	30 minutes	Yes	No	Yes	No	No	No	No	Filtered	No
I agree	29 to 39 years	Female	Completed higher education	From 2 to 5 minimum wages	Yes, always	Yes, always	Yes, with water and sodium hypochlorite (bleach)	No	Weekly or more frequently	After preparing all meals	No	Monthly	Monthly or less frequently	Yes	Yes	No	Yes	No	Yes	It is stored in the fridge and only taken out when it's time to prepare the meat	Yes, on the fridge door	No	Yes	Fridge	Every two to three months	Twice a year	No	No	30 minutes	No	No	No	Yes	No	Yes	No	Tap water	Yes
I agree	29 to 39 years	Female	Completed higher education	From 2 to 5 minimum wages	Yes, sometimes	Yes, always	Yes, with water	No	Weekly or more frequently	Daily	No	Weekly	Twice a month	No	Yes	No	No	No	Yes	It is stored in the fridge and only taken out when it's time to prepare the meat	Yes, in a specific compartment inside the fridge	No	No	Fridge	Monthly	Monthly or more frequently	Yes	Yes	30 minutes	No	No	No	No	No	No	No	Filtered	Yes
I agree	29 to 39 years	Female	Completed higher education	From 2 to 5 minimum wages	Yes, sometimes	Yes, always	Yes, with water	No	Weekly or more frequently	After preparing all meals	No	Fortnightly	Monthly or less frequently	Yes	Yes	No	Yes	No	Yes	It is stored in the fridge and only taken out when it's time to prepare the meat	Yes, on the fridge door	No	No	Fridge	Every six months	Twice a year	No	No	30 minutes	No	No	No	Yes	Yes	Yes	No	Tap water	Yes
I agree	29 to 39 years	Female	Lato sensu postgraduate	From 5 to 10 minimum wages	Yes, sometimes	Yes, always	Yes, with water	No	Weekly or more frequently	Weekly	No	Fortnightly	Monthly or less frequently	No	Yes	No	No	No	No	It is stored in the fridge and only taken out when it's time to prepare the meat	Yes, in a specific compartment inside the fridge	No	No	Fridge	Monthly	Once every three months	Yes	No	30 minutes	Yes	Yes	No	Yes	Yes	Yes	No	Tap water	No
I agree	40 to 50 years	Male	Completed high school	From 2 to 5 minimum wages	Yes, always	Yes, always	Yes, with water and commercial vegetable disinfectant	Yes	Weekly or more frequently	After preparing all meals	No	Fortnightly	Monthly or less frequently	No	Yes	Yes, Chicken	Yes	No	Yes	I use the microwave to defrost it	Yes, in a specific compartment inside the fridge	No	No	Fridge	Every six months	Twice a year	No	Yes	30 minutes	Yes	No	No	Yes	Yes	Yes	No	Filtered	Yes
I agree	29 to 39 years	Female	Completed higher education	From 2 to 5 minimum wages	Yes, sometimes	Yes, always	Yes, with water and sodium hypochlorite (bleach)	No	Weekly or more frequently	Daily	No	Weekly	Twice a month	No	Yes	No	Yes	No	No	It is stored in the fridge and only taken out when it's time to prepare the meat	Yes, it is stored anywhere in the fridge where there is available space	No	Yes	Fridge	Monthly	Monthly or more frequently	Yes	No	30 minutes	Yes	Yes	No	Yes	No	No	No	Tap water	No
I agree	29 to 39 years	Female	Incomplete higher education	From 1 to 2 minimum wages	Yes, always	Yes, always	Yes, with water and sodium hypochlorite (bleach)	Yes	Weekly or more frequently	Daily	Yes	Weekly	Twice a month	Yes	Yes	No	No	No	No	It is stored in the fridge and only taken out when it's time to prepare the meat	Yes, it is stored anywhere in the fridge where there is available space	No	No	Fridge	Twice a month	Once every three months	No	No	30 minutes	Yes	No	Yes	No	No	No	No	Filtered	Yes
I agree	18 to 28 years	Male	Completed higher education	From 10 to 20 minimum wages	Yes, sometimes	Yes, always	Yes, with water	Yes	Monthly	Monthly	No	Monthly	Monthly or less frequently	Yes	No	No	Yes	No	No	It is stored in the fridge and only taken out when it's time to prepare the meat	Yes, it is stored anywhere in the fridge where there is available space	No	No	Fridge	Annually or less frequently	Annually or less frequently	No	No	1-2 hours	No	No	Yes	Yes	No	Yes	No	Tap water	Yes
I agree	18 to 28 years	Female	Lato sensu postgraduate	From 5 to 10 minimum wages	Yes, sometimes	Yes, always	Yes, with water and sodium hypochlorite (bleach)	No	Twice a month	Daily	No	Monthly	Monthly or less frequently	No	Yes	No	Yes	No	Yes	I use the microwave to defrost it	Yes, it is stored anywhere in the fridge where there is available space	No	Yes	Fridge	Every two to three months	Twice a year	Yes	No	30 minutes	Yes	Yes	Yes	Yes	No	Yes	No	Tap water	No
I agree	18 to 28 years	Male	Master's / Doctorate	From 2 to 5 minimum wages	No	Yes, sometimes	Yes, with water	No	Weekly or more frequently	Weekly	No	Weekly	Monthly or less frequently	Yes	Yes	No	Yes	No	No	I leave it on the counter until it's time to prepare the meat.	Yes, it is stored anywhere in the fridge where there is available space	No	No	Fridge	Every six months	Twice a year	No	No	30 minutes	No	No	No	Yes	Yes	Yes	No	Filtered	No
I agree	18 to 28 years	Male	Completed higher education	From 2 to 5 minimum wages	Yes, sometimes	Yes, always	Yes, with water	No	Twice a month	Monthly	No	Monthly	Monthly or less frequently	Yes	Yes	No	Yes	No	Yes	It is stored in the fridge and only taken out when it's time to prepare the meat	Yes, on the fridge door	No	Yes	Fridge	Monthly	Once every three months	No	No	1-2 hours	Yes	No	Yes	Yes	No	No	No	Filtered	No
I agree	18 to 28 years	Female	Completed higher education	From 1 to 2 minimum wages	Yes, always	Yes, always	Yes, with water	Yes	Weekly or more frequently	After preparing all meals	No	Fortnightly	Weekly	Yes	Yes	No	No	No	Yes	It is stored in the fridge and only taken out when it's time to prepare the meat	Yes, in a specific compartment inside the fridge	No	No	Fridge	Weekly or more frequently	Once every three months	No	No	30 minutes	No	Yes	No	No	Yes	No	No	Tap water	Yes
I agree	18 to 28 years	Female	Completed high school	From 5 to 10 minimum wages	Yes, sometimes	Yes, always	Yes, with water and sodium hypochlorite (bleach)	No	Weekly or more frequently	Weekly	No	Monthly	Monthly or less frequently	Yes	Yes	No	No	No	Yes	I use the microwave to defrost it	Yes, in a specific compartment inside the fridge	No	No	Fridge	Annually or less frequently	Annually or less frequently	No	No	30 minutes	Yes	No	No	Yes	Yes	Yes	No	Tap water	No
I agree	40 to 50 years	Female	Lato sensu postgraduate	From 2 to 5 minimum wages	Yes, always	Yes, always	Yes, with water and sodium hypochlorite (bleach)	No	Weekly or more frequently	Daily	No	Weekly	Monthly or less frequently	Yes	Yes	No	No	No	No	It is stored in the fridge and only taken out when it's time to prepare the meat	Yes, on the fridge door	No	Yes	Fridge	Annually or less frequently	Annually or less frequently	Yes	No	30 minutes	Yes	No	No	No	Yes	No	No	Tap water	Yes
I agree	18 to 28 years	Male	Incomplete higher education	From 2 to 5 minimum wages	Yes, always	Yes, always	Yes, with water and sodium hypochlorite (bleach)	Yes	Weekly or more frequently	Weekly	No	Weekly	Monthly or less frequently	No	Yes	No	No	No	No	It is stored in the fridge and only taken out when it's time to prepare the meat	Yes, in a specific compartment inside the fridge	No	No	Fridge	Monthly	Monthly or more frequently	No	Yes	1-2 hours	No	No	No	Yes	No	No	No	Tap water	No
I agree	18 to 28 years	Female	Completed higher education	From 2 to 5 minimum wages	Yes, sometimes	Yes, always	Yes, with water	No	Weekly or more frequently	After preparing all meals	No	Monthly	Monthly or less frequently	Yes	No	No	Yes	No	Yes	I leave it on the counter until it's time to prepare the meat.	Yes, it is stored anywhere in the fridge where there is available space	No	Yes	Fridge	Every six months	Twice a year	No	No	30 minutes	No	No	No	Yes	No	Yes	Yes	Tap water	Yes
I agree	29 to 39 years	Male	Master's / Doctorate	From 5 to 10 minimum wages	Yes, always	Yes, always	No	Yes	Weekly or more frequently	Daily	No	Fortnightly	Monthly or less frequently	Yes	Yes	No	Yes	No	Yes	I leave it on the counter until it's time to prepare the meat.	Yes, on the fridge door	No	Yes	Fridge	Every two to three months	Once every three months	No	No	30 minutes	No	No	Yes	No	No	No	No	Tap water	No
I agree	29 to 39 years	Female	Master's / Doctorate	From 10 to 20 minimum wages	Yes, always	Yes, always	Yes, with water	No	Twice a month	Weekly	No	Monthly	Monthly or less frequently	Yes	Yes	No	Yes	No	Yes	It is stored in the fridge and only taken out when it's time to prepare the meat	No	No	No	Fridge	Every six months	Once every three months	No	Yes	30 minutes	Yes	No	Yes	Yes	No	No	No	Filtered	No
I agree	62 years or more	Female	Completed higher education	More than 20 minimum wages	Yes, always	Yes, always	Yes, with water	Yes	Weekly or more frequently	After preparing all meals	No	Fortnightly	Twice a month	No	Yes	No	Yes	No	No	It is stored in the fridge and only taken out when it's time to prepare the meat	No	No	No	Fridge	Twice a month	Monthly or more frequently	No	No	30 minutes	Yes	No	Yes	Yes	No	No	No	Filtered	Yes
I agree	29 to 39 years	Male	Completed higher education	From 2 to 5 minimum wages	Yes, always	Yes, always	Yes, with water and sodium hypochlorite (bleach)	Yes	Weekly or more frequently	Weekly	No	Weekly	Weekly	No	Yes	No	No	No	No	I use the microwave to defrost it	Yes, in a specific compartment inside the fridge	No	No	Freezer	Monthly	Twice a year	Yes	Yes	1-2 hours	No	No	No	No	No	No	No	Filtered	Yes
I agree	29 to 39 years	Female	Lato sensu postgraduate	From 2 to 5 minimum wages	Yes, sometimes	Yes, always	Yes, with water	Yes	Weekly or more frequently	Weekly	No	Monthly	Monthly or less frequently	No	No	No	No	No	No	I don't keep meat in the freezer	Yes, on the fridge door	No	Yes	Fridge	Every six months	Once every three months	Yes	No	30 minutes	Yes	No	No	No	Yes	Yes	No	Filtered	No
I agree	29 to 39 years	Male	Master's / Doctorate	From 5 to 10 minimum wages	Yes, but rarely	Yes, sometimes	Yes, with water and sodium hypochlorite (bleach)	No	Weekly or more frequently	Weekly	No	Weekly	Monthly or less frequently	Yes	No	No	No	No	No	It is stored in the fridge and only taken out when it's time to prepare the meat	Yes, in a specific compartment inside the fridge	No	Yes	Fridge	Annually or less frequently	Monthly or more frequently	Yes	Yes	30 minutes	Yes	No	Yes	Yes	Yes	Yes	No	Filtered	No
I agree	29 to 39 years	Female	Master's / Doctorate	From 2 to 5 minimum wages	Yes, sometimes	Yes, sometimes	Yes, with water and sodium hypochlorite (bleach)	No	Weekly or more frequently	Weekly	No	Monthly	Monthly or less frequently	No	Yes	No	Yes	No	No	It is stored in the fridge and only taken out when it's time to prepare the meat	Yes, it is stored anywhere in the fridge where there is available space	No	Yes	Fridge	Annually or less frequently	Twice a year	No	Yes	1-2 hours	Yes	No	No	Yes	Yes	Yes	No	Tap water	No
I agree	40 to 50 years	Female	Lato sensu postgraduate	From 5 to 10 minimum wages	Yes, sometimes	Yes, always	Yes, with water	No	Weekly or more frequently	Weekly	No	Fortnightly	Monthly or less frequently	No	Yes	Yes, Chicken	No	No	Yes	It is stored in the fridge and only taken out when it's time to prepare the meat	Yes, in a specific compartment inside the fridge	No	Yes	Fridge	Monthly	Monthly or more frequently	No	Yes	30 minutes	Yes	No	Yes	Yes	No	Yes	No	Tap water	Yes
I agree	29 to 39 years	Male	Lato sensu postgraduate	From 10 to 20 minimum wages	Yes, sometimes	Yes, always	Yes, with water	No	Twice a month	After preparing all meals	Yes	Monthly	Twice a month	Yes	Yes	No	Yes	No	Yes	I leave it on the counter until it's time to prepare the meat.	Yes, in a specific compartment inside the fridge	No	Yes	Fridge	Monthly	Monthly or more frequently	No	No	30 minutes	Yes	No	No	Yes	Yes	Yes	No	Tap water	No
I agree	29 to 39 years	Female	Lato sensu postgraduate	From 5 to 10 minimum wages	Yes, sometimes	Yes, always	Yes, with water and commercial vegetable disinfectant	No	Weekly or more frequently	Daily	No	Fortnightly	Weekly	No	Yes	No	Yes	No	Yes	It is stored in the fridge and only taken out when it's time to prepare the meat	Yes, in a specific compartment inside the fridge	No	Yes	Fridge	Every two to three months	Once every three months	Yes	No	30 minutes	No	No	No	Yes	No	No	No	Filtered	Yes
I agree	29 to 39 years	Female	Incomplete higher education	From 2 to 5 minimum wages	Yes, sometimes	Yes, always	Yes, with water and commercial vegetable disinfectant	Yes	Weekly or more frequently	Monthly	No	Fortnightly	Monthly or less frequently	Yes	Yes	Yes, Chicken	No	No	No	It is stored in the fridge and only taken out when it's time to prepare the meat	Yes, in a specific compartment inside the fridge	No	Yes	Fridge	Monthly	Once every three months	No	No	30 minutes	No	Yes	No	Yes	No	Yes	No	Filtered	No
I agree	51 to 61 years	Female	Lato sensu postgraduate	From 10 to 20 minimum wages	Yes, always	Yes, always	Yes, with water and sodium hypochlorite (bleach)	Yes	Weekly or more frequently	Daily	Yes	Fortnightly	Weekly	Yes	Yes	No	Yes	No	Yes	I leave it on the counter until it's time to prepare the meat.	Yes, in a specific compartment inside the fridge	No	Yes	Fridge	Monthly	Twice a year	Yes	No	30 minutes	Yes	Yes	No	No	No	No	No	Tap water	No
I agree	29 to 39 years	Male	Completed higher education	From 2 to 5 minimum wages	Yes, but rarely	Yes, sometimes	Yes, with water	No	Twice a month	Weekly	No	Fortnightly	Monthly or less frequently	No	Yes	No	Yes	No	Yes	I leave it on the counter until it's time to prepare the meat.	Yes, in a specific compartment inside the fridge	No	No	Fridge	Annually or less frequently	Twice a year	Yes	No	30 minutes	Yes	Yes	Yes	Yes	No	Yes	No	Filtered	No
I agree	18 to 28 years	Female	Incomplete higher education	From 1 to 2 minimum wages	Yes, always	Yes, always	Yes, with water	No	Twice a month	Weekly	Yes	Weekly	Twice a month	Yes	Yes	No	No	No	No	It is stored in the fridge and only taken out when it's time to prepare the meat	No	No	No	Fridge	Monthly	Monthly or more frequently	No	No	30 minutes	Yes	No	No	Yes	No	No	No	Tap water	No
I agree	18 to 28 years	Female	Completed higher education	From 2 to 5 minimum wages	Yes, sometimes	Yes, always	Yes, with water	No	Weekly or more frequently	Weekly	Yes	Monthly	Monthly or less frequently	Yes	Yes	Yes, all	No	No	Yes	I leave it on the counter until it's time to prepare the meat.	Yes, on the fridge door	No	No	Fridge	Every two to three months	Monthly or more frequently	Yes	No	1-2 hours	Yes	No	No	Yes	No	Yes	No	Tap water	Yes
I agree	29 to 39 years	Female	Completed higher education	Up to 1 minimum wage	Yes, sometimes	Yes, always	Yes, with water and sodium hypochlorite (bleach)	Yes	Weekly or more frequently	Daily	No	Monthly	Monthly or less frequently	Yes	Yes	No	Yes	No	Yes	It is stored in the fridge and only taken out when it's time to prepare the meat	No	Yes, by rinsing with water	Yes	Fridge	Monthly	Once every three months	Yes	No	1-2 hours	No	Yes	No	Yes	No	No	No	Filtered	No
I agree	18 to 28 years	Female	Master's / Doctorate	From 2 to 5 minimum wages	Yes, always	Yes, always	Yes, with water	No	Weekly or more frequently	After preparing all meals	No	Weekly	Weekly	No	Yes	No	Yes	No	No	It is stored in the fridge and only taken out when it's time to prepare the meat	Yes, on the fridge door	No	Yes	Fridge	Monthly	Monthly or more frequently	Yes	Yes	30 minutes	Yes	No	No	No	Yes	Yes	No	Filtered	Yes
I agree	18 to 28 years	Female	Completed high school	From 2 to 5 minimum wages	Yes, sometimes	Yes, always	Yes, with water	Yes	Weekly or more frequently	Daily	Yes	Fortnightly	Weekly	Yes	Yes	No	No	No	No	I leave it on the counter until it's time to prepare the meat.	Yes, on the fridge door	Yes, by scrubbing with a sponge, water, and dish soap	No	Fridge	Monthly	Monthly or more frequently	Yes	Yes	1-2 hours	Yes	Yes	No	Yes	No	No	No	Tap water	Yes
I agree	29 to 39 years	Male	Master's / Doctorate	From 10 to 20 minimum wages	Yes, but rarely	Yes, but rarely	Yes, with water	Yes	Weekly or more frequently	Weekly	No	Monthly	Monthly or less frequently	Yes	No	No	Yes	No	Yes	I leave it on the counter until it's time to prepare the meat.	Yes, on the fridge door	No	Yes	Fridge	Every two to three months	Once every three months	No	No	30 minutes	Yes	No	No	Yes	Yes	Yes	No	Tap water	Yes
I agree	29 to 39 years	Female	Lato sensu postgraduate	From 5 to 10 minimum wages	Yes, sometimes	Yes, always	Yes, with water	Yes	Weekly or more frequently	Daily	Yes	Weekly	Monthly or less frequently	Yes	Yes	No	Yes	No	Yes	It is stored in the fridge and only taken out when it's time to prepare the meat	Yes, it is stored anywhere in the fridge where there is available space	No	Yes	Fridge	Monthly	Monthly or more frequently	No	No	30 minutes	Yes	No	Yes	Yes	Yes	Yes	Yes	Tap water	Yes
I agree	18 to 28 years	Male	Incomplete higher education	From 5 to 10 minimum wages	Yes, sometimes	Yes, always	Yes, with water	No	Weekly or more frequently	Daily	No	Fortnightly	Weekly	Yes	Yes	No	Yes	No	Yes	It is stored in the fridge and only taken out when it's time to prepare the meat	Yes, in a specific compartment inside the fridge	No	Yes	Fridge	Every two to three months	Twice a year	No	No	30 minutes	Yes	No	Yes	Yes	No	No	No	Filtered	No
I agree	29 to 39 years	Male	Completed higher education	From 1 to 2 minimum wages	Yes, sometimes	Yes, always	Yes, with water	Yes	Weekly or more frequently	Daily	No	Monthly	Monthly or less frequently	Yes	Yes	No	No	No	No	I use the microwave to defrost it	Yes, in a specific compartment inside the fridge	No	No	Fridge	Every six months	Once every three months	No	No	1-2 hours	No	No	Yes	No	No	Yes	No	Tap water	No
I agree	29 to 39 years	Female	Completed higher education	From 10 to 20 minimum wages	Yes, sometimes	Yes, always	Yes, with water	No	Weekly or more frequently	Daily	No	Monthly	Monthly or less frequently	Yes	Yes	No	No	No	Yes	I use the microwave to defrost it	Yes, in a specific compartment inside the fridge	No	Yes	Fridge	Every two to three months	Monthly or more frequently	No	No	30 minutes	No	Yes	Yes	Yes	No	Yes	No	Tap water	No
I agree	40 to 50 years	Female	Completed higher education	More than 20 minimum wages	Yes, always	Yes, always	Yes, with water and sodium hypochlorite (bleach)	No	Weekly or more frequently	After preparing all meals	No	Monthly	Monthly or less frequently	Yes	Yes	No	No	No	Yes	It is stored in the fridge and only taken out when it's time to prepare the meat	Yes, in a specific compartment inside the fridge	No	No	Fridge	Every two to three months	Monthly or more frequently	Yes	Yes	30 minutes	No	Yes	No	Yes	No	No	No	Filtered	No
I agree	18 to 28 years	Male	Incomplete higher education	From 1 to 2 minimum wages	Yes, sometimes	Yes, always	Yes, with water	Yes	Weekly or more frequently	After preparing all meals	No	Monthly	Weekly	Yes	Yes	No	No	No	No	It is stored in the fridge and only taken out when it's time to prepare the meat	Yes, on the fridge door	No	No	Fridge	Every two to three months	Once every three months	Yes	Yes	30 minutes	Yes	Yes	Yes	Yes	No	No	No	Tap water	No
I agree	18 to 28 years	Female	Incomplete higher education	From 2 to 5 minimum wages	Yes, sometimes	Yes, always	Yes, with water	Yes	Weekly or more frequently	Daily	No	Weekly	Twice a month	No	Yes	No	No	No	No	I leave it on the counter until it's time to prepare the meat.	No	No	No	Fridge	Monthly	Once every three months	No	No	1-2 hours	Yes	No	Yes	Yes	No	No	No	Filtered	Yes
I agree	18 to 28 years	Female	Incomplete higher education	From 2 to 5 minimum wages	Yes, sometimes	Yes, sometimes	Yes, with water and sodium hypochlorite (bleach)	No	Weekly or more frequently	Weekly	Yes	Monthly	Monthly or less frequently	Yes	Yes	No	No	No	Yes	I leave it on the counter until it's time to prepare the meat.	Yes, in a specific compartment inside the fridge	No	No	Fridge	Annually or less frequently	Annually or less frequently	Yes	No	30 minutes	Yes	No	No	Yes	Yes	Yes	No	Tap water	Yes
I agree	29 to 39 years	Female	Master's / Doctorate	From 10 to 20 minimum wages	Yes, sometimes	Yes, always	Yes, with water and sodium hypochlorite (bleach)	Yes	Weekly or more frequently	Weekly	No	Fortnightly	Monthly or less frequently	Yes	Yes	No	Yes	No	Yes	It is stored in the fridge and only taken out when it's time to prepare the meat	Yes, it is stored anywhere in the fridge where there is available space	No	No	Fridge	Annually or less frequently	Once every three months	Yes	No	30 minutes	Yes	No	Yes	Yes	Yes	No	No	Filtered	No
I agree	29 to 39 years	Female	Lato sensu postgraduate	From 5 to 10 minimum wages	Yes, sometimes	Yes, always	Yes, with water	No	Weekly or more frequently	Weekly	No	Monthly	Monthly or less frequently	No	Yes	No	Yes	No	Yes	It is stored in the fridge and only taken out when it's time to prepare the meat	Yes, in a specific compartment inside the fridge	No	Yes	Fridge	Every two to three months	Twice a year	No	No	30 minutes	Yes	No	Yes	Yes	No	Yes	No	Filtered	No
I agree	29 to 39 years	Male	Master's / Doctorate	From 10 to 20 minimum wages	Yes, always	Yes, always	Yes, with water and sodium hypochlorite (bleach)	No	Weekly or more frequently	Daily	No	Weekly	Monthly or less frequently	No	Yes	No	Yes	No	Yes	I leave it on the counter until it's time to prepare the meat.	Yes, on the fridge door	No	Yes	Fridge	Annually or less frequently	Once every three months	Yes	No	30 minutes	Yes	Yes	No	Yes	Yes	Yes	Yes	Tap water	No
I agree	40 to 50 years	Male	Master's / Doctorate	From 10 to 20 minimum wages	Yes, always	Yes, always	Yes, with water	No	Twice a month	Daily	No	Monthly	Monthly or less frequently	Yes	Yes	No	No	No	Yes	It is stored in the fridge and only taken out when it's time to prepare the meat	No	No	No	Fridge	Every two to three months	Twice a year	Yes	No	30 minutes	No	No	No	Yes	No	No	No	Filtered	Yes
I agree	51 to 61 years	Female	Completed higher education	From 10 to 20 minimum wages	Yes, sometimes	Yes, sometimes	Yes, with water	No	Weekly or more frequently	Daily	No	Fortnightly	Monthly or less frequently	Yes	Yes	No	Yes	No	No	I use the microwave to defrost it	Yes, on the fridge door	No	No	Fridge	Every two to three months	Once every three months	No	No	1-2 hours	Yes	No	No	Yes	No	No	No	Tap water	No
I agree	18 to 28 years	Female	Completed high school	From 10 to 20 minimum wages	Yes, always	Yes, always	Yes, with water and commercial vegetable disinfectant	Yes	Weekly or more frequently	Daily	No	Monthly	Monthly or less frequently	No	Yes	No	No	No	No	I leave it on the counter until it's time to prepare the meat.	Yes, in a specific compartment inside the fridge	No	No	Fridge	Monthly	Monthly or more frequently	Yes	No	30 minutes	Yes	No	No	Yes	No	No	No	Bottled mineral water	Yes
I agree	29 to 39 years	Female	Completed higher education	More than 20 minimum wages	Yes, always	Yes, always	Yes, with water and sodium hypochlorite (bleach)	Yes	Weekly or more frequently	After preparing all meals	No	Weekly	Monthly or less frequently	Yes	Yes	No	Yes	No	Yes	It is stored in the fridge and only taken out when it's time to prepare the meat	Yes, on the fridge door	No	No	Fridge	Every two to three months	Once every three months	Yes	Yes	30 minutes	Yes	No	No	Yes	No	Yes	No	Filtered	No
I agree	51 to 61 years	Female	Lato sensu postgraduate	From 10 to 20 minimum wages	Yes, sometimes	Yes, always	Yes, with water	No	Weekly or more frequently	Daily	No	Fortnightly	Twice a month	Yes	Yes	No	Yes	No	Yes	I leave it on the counter until it's time to prepare the meat.	Yes, it is stored anywhere in the fridge where there is available space	No	Yes	Fridge	Monthly	Once every three months	No	No	30 minutes	Yes	Yes	No	Yes	No	No	No	Tap water	Yes
I agree	18 to 28 years	Female	Completed higher education	From 2 to 5 minimum wages	Yes, always	Yes, always	Yes, with water and commercial vegetable disinfectant	Yes	Weekly or more frequently	Weekly	No	Weekly	Monthly or less frequently	No	Yes	No	Yes	No	Yes	It is stored in the fridge and only taken out when it's time to prepare the meat	Yes, in a specific compartment inside the fridge	No	Yes	Fridge	Monthly	Monthly or more frequently	Yes	No	30 minutes	Yes	No	Yes	No	Yes	Yes	No	Filtered	Yes
I agree	40 to 50 years	Female	Lato sensu postgraduate	From 10 to 20 minimum wages	Yes, always	Yes, always	Yes, with water and commercial vegetable disinfectant	Yes	Weekly or more frequently	Daily	No	Monthly	Monthly or less frequently	No	Yes	No	Yes	No	Yes	I leave it on the counter until it's time to prepare the meat.	No	No	Yes	Fridge	Every two to three months	Once every three months	No	No	30 minutes	No	No	Yes	Yes	Yes	Yes	No	Tap water	Yes
I agree	29 to 39 years	Female	Lato sensu postgraduate	From 10 to 20 minimum wages	Yes, always	Yes, always	Yes, with water	No	Weekly or more frequently	Daily	No	Monthly	Monthly or less frequently	Yes	Yes	No	Yes	No	Yes	I leave it on the counter until it's time to prepare the meat.	Yes, on the fridge door	No	Yes	Fridge	Every two to three months	Twice a year	No	No	30 minutes	Yes	No	Yes	Yes	No	Yes	No	Filtered	No
I agree	18 to 28 years	Female	Completed high school	From 2 to 5 minimum wages	Yes, always	Yes, always	Yes, with water and sodium hypochlorite (bleach)	No	Twice a month	After preparing all meals	No	Fortnightly	Monthly or less frequently	Yes	Yes	No	No	No	Yes	It is stored in the fridge and only taken out when it's time to prepare the meat	Yes, on the fridge door	No	No	Fridge	Monthly	Once every three months	No	No	30 minutes	No	Yes	No	Yes	No	Yes	Yes	Tap water	No
I agree	29 to 39 years	Female	Incomplete higher education	From 5 to 10 minimum wages	Yes, sometimes	Yes, always	Yes, with water and sodium hypochlorite (bleach)	No	Weekly or more frequently	After preparing all meals	No	Fortnightly	Monthly or less frequently	Yes	Yes	No	Yes	No	Yes	I use the microwave to defrost it	Yes, in a specific compartment inside the fridge	No	No	Freezer	Every two to three months	Twice a year	No	Yes	30 minutes	Yes	No	No	No	No	No	No	Bottled mineral water	No
I agree	40 to 50 years	Female	Completed higher education	From 10 to 20 minimum wages	Yes, always	Yes, always	Yes, with water and sodium hypochlorite (bleach)	Yes	Weekly or more frequently	After preparing all meals	No	Weekly	Weekly	No	Yes	No	Yes	No	Yes	It is stored in the fridge and only taken out when it's time to prepare the meat	Yes, in a specific compartment inside the fridge	No	Yes	Fridge	Every six months	Once every three months	No	No	30 minutes	No	No	No	No	No	Yes	No	Bottled mineral water	Yes
I agree	18 to 28 years	Female	Completed higher education	From 1 to 2 minimum wages	Yes, sometimes	Yes, sometimes	Yes, with water and sodium hypochlorite (bleach)	No	Weekly or more frequently	Monthly	Yes	Fortnightly	Monthly or less frequently	Yes	Yes	No	Yes	No	No	It is stored in the fridge and only taken out when it's time to prepare the meat	Yes, in a specific compartment inside the fridge	No	Yes	Fridge	Annually or less frequently	Annually or less frequently	No	No	30 minutes	No	No	No	Yes	Yes	No	No	Filtered	Yes
I agree	29 to 39 years	Male	Master's / Doctorate	More than 20 minimum wages	Yes, sometimes	Yes, always	Yes, with water	Yes	Weekly or more frequently	After preparing all meals	No	Monthly	Weekly	No	Yes	Yes, Chicken	Yes	No	Yes	I leave it on the counter until it's time to prepare the meat.	Yes, in a specific compartment inside the fridge	No	No	Fridge	Every two to three months	Once every three months	No	No	1-2 hours	Yes	No	No	Yes	No	Yes	No	Tap water	No
I agree	40 to 50 years	Female	Master's / Doctorate	From 10 to 20 minimum wages	Yes, sometimes	Yes, sometimes	Yes, with water	No	Weekly or more frequently	After preparing all meals	No	Fortnightly	Twice a month	Yes	Yes	No	Yes	No	Yes	It is stored in the fridge and only taken out when it's time to prepare the meat	Yes, in a specific compartment inside the fridge	No	No	Fridge	Every two to three months	Once every three months	Yes	No	30 minutes	No	Yes	Yes	Yes	No	No	No	Tap water	Yes
I agree	29 to 39 years	Female	Completed higher education	From 1 to 2 minimum wages	Yes, sometimes	Yes, always	Yes, with water and sodium hypochlorite (bleach)	No	Weekly or more frequently	Weekly	No	Fortnightly	Monthly or less frequently	No	Yes	Yes, all	No	No	Yes	I leave it on the counter until it's time to prepare the meat.	Yes, in a specific compartment inside the fridge	No	No	Fridge	Annually or less frequently	Annually or less frequently	Yes	No	1-2 hours	Yes	Yes	No	Yes	No	No	Yes	Filtered	Yes
I agree	29 to 39 years	Female	Lato sensu postgraduate	More than 20 minimum wages	Yes, sometimes	Yes, always	Yes, with water	No	Weekly or more frequently	Daily	No	Weekly	Twice a month	No	Yes	No	Yes	No	Yes	It is stored in the fridge and only taken out when it's time to prepare the meat	Yes, in a specific compartment inside the fridge	No	Yes	Fridge	Every two to three months	Once every three months	No	No	30 minutes	No	No	No	Yes	No	Yes	No	Filtered	No
I agree	18 to 28 years	Female	Incomplete higher education	From 10 to 20 minimum wages	Yes, always	Yes, always	Yes, with water	No	Weekly or more frequently	After preparing all meals	Yes	Weekly	Weekly	No	Yes	No	No	No	Yes	I leave it on the counter until it's time to prepare the meat.	Yes, on the fridge door	No	Yes	Inside the stove	Weekly or more frequently	Monthly or more frequently	No	No	30 minutes	No	No	No	Yes	Yes	Yes	No	Filtered	Yes
I agree	29 to 39 years	Female	Completed higher education	From 5 to 10 minimum wages	Yes, but rarely	Yes, sometimes	Yes, with water and sodium hypochlorite (bleach)	No	Weekly or more frequently	Weekly	No	Monthly	Monthly or less frequently	Yes	Yes	No	Yes	Yes	Yes	It is stored in the fridge and only taken out when it's time to prepare the meat	Yes, in a specific compartment inside the fridge	No	Yes	Fridge	Annually or less frequently	Once every three months	Yes	No	1-2 hours	Yes	No	Yes	Yes	No	Yes	No	Tap water	Yes
I agree	29 to 39 years	Male	Master's / Doctorate	From 5 to 10 minimum wages	Yes, always	Yes, always	Yes, with water and sodium hypochlorite (bleach)	No	Weekly or more frequently	Daily	No	Monthly	Monthly or less frequently	No	Yes	No	No	No	No	It is stored in the fridge and only taken out when it's time to prepare the meat	Yes, it is stored anywhere in the fridge where there is available space	No	No	Fridge	Every two to three months	Twice a year	Yes	Yes	30 minutes	No	Yes	No	Yes	No	No	No	Filtered	No
No, I do not agree
I agree	18 to 28 years	Male	Completed higher education	From 1 to 2 minimum wages	Yes, sometimes	Yes, sometimes	Yes, with water	No	Weekly or more frequently	Weekly	No	Monthly	Monthly or less frequently	No	Yes	No	Yes	Yes	No	I leave it on the counter until it's time to prepare the meat.	Yes, on the fridge door	No	Yes	Fridge	Annually or less frequently	Once every three months	Yes	No	30 minutes	Yes	No	No	Yes	Yes	Yes	No	Tap water	Yes
I agree	29 to 39 years	Female	Completed higher education	From 5 to 10 minimum wages	Yes, always	Yes, always	Yes, with water and commercial vegetable disinfectant	Yes	Weekly or more frequently	After preparing all meals	No	Fortnightly	Weekly	No	Yes	No	No	No	Yes	It is stored in the fridge and only taken out when it's time to prepare the meat	Yes, in a specific compartment inside the fridge	No	No	Fridge	Monthly	Monthly or more frequently	No	No	30 minutes	Yes	Yes	No	No	Yes	No	No	Filtered	No
I agree	18 to 28 years	Female	Lato sensu postgraduate	From 2 to 5 minimum wages	Yes, sometimes	Yes, always	Yes, with water	Yes	Weekly or more frequently	After preparing all meals	Yes	Fortnightly	Monthly or less frequently	Yes	Yes	No	Yes	No	No	It is stored in the fridge and only taken out when it's time to prepare the meat	Yes, in a specific compartment inside the fridge	No	No	Fridge	Every two to three months	Once every three months	No	No	30 minutes	No	No	Yes	Yes	Yes	Yes	No	Tap water	Yes
I agree	29 to 39 years	Female	Lato sensu postgraduate	From 2 to 5 minimum wages	Yes, sometimes	Yes, always	Yes, with water	No	Weekly or more frequently	After preparing all meals	No	Monthly	Monthly or less frequently	Yes	Yes	No	Yes	No	Yes	I use the microwave to defrost it	No	No	Yes	Fridge	Every two to three months	Once every three months	No	No	30 minutes	No	No	No	Yes	Yes	Yes	No	Tap water	Yes
I agree	29 to 39 years	Female	Completed higher education	From 5 to 10 minimum wages	Yes, always	Yes, always	Yes, with water	Yes	Weekly or more frequently	Weekly	No	Fortnightly	Monthly or less frequently	Yes	Yes	No	Yes	No	Yes	I leave it on the counter until it's time to prepare the meat.	Yes, in a specific compartment inside the fridge	No	Yes	Fridge	Every two to three months	Once every three months	No	No	30 minutes	Yes	No	No	No	Yes	Yes	No	Filtered	No
I agree	40 to 50 years	Female	Master's / Doctorate	From 5 to 10 minimum wages	Yes, always	Yes, always	Yes, with water and commercial vegetable disinfectant	Yes	Weekly or more frequently	After preparing all meals	No	Fortnightly	Daily	Yes	Yes	Yes, all	No	No	No	It is stored in the fridge and only taken out when it's time to prepare the meat	Yes, in a specific compartment inside the fridge	Yes, by scrubbing with a sponge, water, and dish soap	No	Fridge	Every two to three months	Once every three months	Yes	Yes	1-2 hours	Yes	No	No	Yes	No	No	No	Tap water	Yes
I agree	29 to 39 years	Female	Completed higher education	From 5 to 10 minimum wages	Yes, always	Yes, always	Yes, with water and sodium hypochlorite (bleach)	Yes	Weekly or more frequently	Daily	Yes	Fortnightly	Monthly or less frequently	Yes	Yes	No	Yes	No	Yes	It is stored in the fridge and only taken out when it's time to prepare the meat	Yes, in a specific compartment inside the fridge	No	Yes	Fridge	Every two to three months	Once every three months	Yes	Yes	30 minutes	Yes	Yes	No	No	No	No	No	Filtered	Yes
I agree	18 to 28 years	Female	Incomplete higher education	From 2 to 5 minimum wages	No	Yes, always	Yes, with water	No	Weekly or more frequently	Weekly	Yes	Weekly	Monthly or less frequently	Yes	Yes	No	No	No	No	It is stored in the fridge and only taken out when it's time to prepare the meat	Yes, in a specific compartment inside the fridge	No	No	Fridge	Every six months	Once every three months	Yes	No	30 minutes	Yes	No	Yes	Yes	No	No	No	Filtered	Yes
I agree	18 to 28 years	Male	Incomplete higher education	From 2 to 5 minimum wages	Yes, always	Yes, always	Yes, with water	No	Weekly or more frequently	After preparing all meals	No	Monthly	Twice a month	No	Yes	No	Yes	No	No	I leave it on the counter until it's time to prepare the meat.	Yes, on the fridge door	No	Yes	Fridge	Every six months	Twice a year	Yes	No	1-2 hours	No	No	Yes	No	No	Yes	No	Tap water	No
I agree	29 to 39 years	Female	Lato sensu postgraduate	From 5 to 10 minimum wages	Yes, always	Yes, always	Yes, with water	Yes	Weekly or more frequently	Daily	No	Fortnightly	Weekly	No	Yes	No	Yes	No	Yes	It is stored in the fridge and only taken out when it's time to prepare the meat	Yes, in a specific compartment inside the fridge	No	No	Fridge	Twice a month	Once every three months	Yes	Yes	30 minutes	No	Yes	No	Yes	No	Yes	No	Filtered	Yes
I agree	29 to 39 years	Female	Completed higher education	From 2 to 5 minimum wages	Yes, sometimes	Yes, sometimes	Yes, with water	Yes	Weekly or more frequently	Weekly	No	Weekly	Weekly	Yes	Yes	No	Yes	No	Yes	I use the microwave to defrost it	Yes, in a specific compartment inside the fridge	No	Yes	Fridge	Every six months	Annually or less frequently	Yes	No	30 minutes	Yes	No	Yes	Yes	No	No	No	Filtered	No
I agree	29 to 39 years	Female	Master's / Doctorate	From 2 to 5 minimum wages	Yes, sometimes	Yes, always	Yes, with water and commercial vegetable disinfectant	Yes	Weekly or more frequently	Daily	No	Monthly	Monthly or less frequently	No	Yes	No	Yes	Yes	Yes	I leave it on the counter until it's time to prepare the meat.	Yes, on the fridge door	No	Yes	Fridge	Every six months	Twice a year	Yes	No	1-2 hours	Yes	No	No	No	Yes	Yes	No	Tap water	No
I agree	29 to 39 years	Female	Lato sensu postgraduate	From 10 to 20 minimum wages	Yes, always	Yes, always	Yes, with water and commercial vegetable disinfectant	No	Weekly or more frequently	Weekly	No	Fortnightly	Monthly or less frequently	Yes	Yes	No	Yes	No	Yes	It is stored in the fridge and only taken out when it's time to prepare the meat	Yes, on the fridge door	No	Yes	Fridge	Annually or less frequently	Annually or less frequently	No	No	30 minutes	Yes	No	No	No	No	Yes	No	Filtered	Yes
I agree	29 to 39 years	Male	Master's / Doctorate	From 5 to 10 minimum wages	Yes, sometimes	Yes, always	Yes, with water and sodium hypochlorite (bleach)	No	Weekly or more frequently	Daily	No	Monthly	Twice a month	Yes	Yes	Yes, Chicken	Yes	Yes	Yes	It is stored in the fridge and only taken out when it's time to prepare the meat	Yes, it is stored anywhere in the fridge where there is available space	No	Yes	Fridge	Every six months	Annually or less frequently	No	Yes	30 minutes	Yes	No	No	No	No	Yes	No	Tap water	No
I agree	18 to 28 years	Female	Incomplete higher education	From 2 to 5 minimum wages	Yes, sometimes	Yes, sometimes	Yes, with water	Yes	Weekly or more frequently	Daily	Yes	Fortnightly	Twice a month	Yes	Yes	No	Yes	No	No	I use the microwave to defrost it	Yes, on the fridge door	No	No	Fridge	Monthly	Once every three months	No	No	1-2 hours	Yes	No	Yes	Yes	No	Yes	No	Tap water	Yes
I agree	18 to 28 years	Female	Incomplete higher education	From 5 to 10 minimum wages	Yes, sometimes	Yes, always	Yes, with water and sodium hypochlorite (bleach)	No	Weekly or more frequently	Daily	No	Monthly	Monthly or less frequently	Yes	Yes	No	Yes	No	Yes	It is stored in the fridge and only taken out when it's time to prepare the meat	Yes, on the fridge door	No	Yes	Fridge	Annually or less frequently	Once every three months	Yes	No	1-2 hours	Yes	No	No	Yes	Yes	Yes	No	Filtered	Yes
I agree	29 to 39 years	Female	Master's / Doctorate	From 5 to 10 minimum wages	Yes, always	Yes, always	Yes, with water and sodium hypochlorite (bleach)	No	Weekly or more frequently	After preparing all meals	No	Monthly	Twice a month	Yes	Yes	No	Yes	Yes	Yes	It is stored in the fridge and only taken out when it's time to prepare the meat	Yes, in a specific compartment inside the fridge	No	Yes	Fridge	Twice a month	Annually or less frequently	No	Yes	30 minutes	Yes	No	No	No	No	Yes	No	Filtered	Yes
I agree	18 to 28 years	Female	Completed high school	From 5 to 10 minimum wages	Yes, sometimes	Yes, always	Yes, with water	Yes	Weekly or more frequently	Daily	No	Fortnightly	Monthly or less frequently	No	Yes	No	Yes	No	No	It is stored in the fridge and only taken out when it's time to prepare the meat	Yes, in a specific compartment inside the fridge	No	Yes	Fridge	Every two to three months	Monthly or more frequently	Yes	No	1-2 hours	Yes	Yes	No	Yes	No	Yes	No	Filtered	No
I agree	29 to 39 years	Female	Completed higher education	From 5 to 10 minimum wages	Yes, sometimes	Yes, sometimes	Yes, with water	No	Weekly or more frequently	Weekly	Yes	Fortnightly	Monthly or less frequently	Yes	Yes	No	No	No	No	It is stored in the fridge and only taken out when it's time to prepare the meat	Yes, in a specific compartment inside the fridge	No	Yes	Fridge	Every six months	Once every three months	Yes	No	30 minutes	Yes	No	Yes	Yes	No	Yes	No	Tap water	No
I agree	29 to 39 years	Female	Lato sensu postgraduate	From 2 to 5 minimum wages	Yes, always	Yes, always	Yes, with water	No	Weekly or more frequently	Daily	Yes	Fortnightly	Monthly or less frequently	Yes	Yes	No	Yes	No	Yes	It is stored in the fridge and only taken out when it's time to prepare the meat	Yes, in a specific compartment inside the fridge	No	No	Fridge	Annually or less frequently	Twice a year	No	No	1-2 hours	No	No	No	Yes	Yes	Yes	Yes	Filtered	No
I agree	18 to 28 years	Male	Incomplete higher education	From 1 to 2 minimum wages	Yes, sometimes	Yes, always	Yes, with water	Yes	Weekly or more frequently	After preparing all meals	No	Fortnightly	Monthly or less frequently	Yes	Yes	No	No	No	No	I leave it on the counter until it's time to prepare the meat.	Yes, on the fridge door	No	No	Fridge	Annually or less frequently	Once every three months	No	No	30 minutes	Yes	Yes	No	Yes	No	Yes	No	Tap water	No
I agree	51 to 61 years	Male	Lato sensu postgraduate	More than 20 minimum wages	Yes, always	Yes, always	Yes, with water	Yes	Weekly or more frequently	After preparing all meals	Yes	Fortnightly	Daily	Yes	Yes	Yes, Chicken	Yes	No	Yes	I use the microwave to defrost it	Yes, in a specific compartment inside the fridge	No	Yes	Fridge	Twice a month	Once every three months	Yes	Yes	30 minutes	No	Yes	No	Yes	No	No	No	Filtered	Yes
I agree	29 to 39 years	Female	Lato sensu postgraduate	From 10 to 20 minimum wages	Yes, always	Yes, always	Yes, with water and commercial vegetable disinfectant	Yes	Weekly or more frequently	Daily	Yes	Fortnightly	Monthly or less frequently	No	Yes	No	No	No	No	It is stored in the fridge and only taken out when it's time to prepare the meat	Yes, in a specific compartment inside the fridge	No	No	Fridge	Every six months	Twice a year	No	Yes	30 minutes	No	No	No	No	No	Yes	Yes	Tap water	Yes
I agree	29 to 39 years	Female	Completed higher education	From 5 to 10 minimum wages	Yes, always	Yes, always	Yes, with water	Yes	Weekly or more frequently	Daily	No	Monthly	Weekly	Yes	No	No	Yes	No	Yes	I use the microwave to defrost it	Yes, it is stored anywhere in the fridge where there is available space	No	No	Fridge	Every six months	Twice a year	No	No	30 minutes	No	Yes	Yes	No	No	No	No	Bottled mineral water	Yes
I agree	18 to 28 years	Female	Incomplete higher education	From 1 to 2 minimum wages	Yes, sometimes	Yes, always	Yes, with water and sodium hypochlorite (bleach)	No	Weekly or more frequently	After preparing all meals	No	Monthly	Monthly or less frequently	No	Yes	No	No	No	Yes	I use the microwave to defrost it	Yes, on the fridge door	No	No	Fridge	Annually or less frequently	Monthly or more frequently	Yes	No	30 minutes	No	Yes	No	No	No	Yes	No	Filtered	Yes
I agree	29 to 39 years	Female	Completed higher education	From 10 to 20 minimum wages	Yes, sometimes	Yes, always	Yes, with water and sodium hypochlorite (bleach)	Yes	Weekly or more frequently	After preparing all meals	No	Monthly	Daily	No	Yes	No	No	No	No	It is stored in the fridge and only taken out when it's time to prepare the meat	Yes, in a specific compartment inside the fridge	No	Yes	Fridge	Annually or less frequently	Twice a year	No	No	30 minutes	No	No	No	No	No	No	No	Tap water	Yes
I agree	29 to 39 years	Female	Lato sensu postgraduate	From 2 to 5 minimum wages	Yes, always	Yes, always	Yes, with water and sodium hypochlorite (bleach)	Yes	Weekly or more frequently	After preparing all meals	No	Weekly	Weekly	No	Yes	No	No	Yes	No	It is stored in the fridge and only taken out when it's time to prepare the meat	Yes, in a specific compartment inside the fridge	No	No	Fridge	Weekly or more frequently	Monthly or more frequently	Yes	Yes	30 minutes	No	Yes	No	Yes	No	No	No	Filtered	Yes
I agree	29 to 39 years	Male	Completed higher education	From 2 to 5 minimum wages	Yes, always	Yes, always	Yes, with water	Yes	Weekly or more frequently	Weekly	No	Fortnightly	Monthly or less frequently	Yes	Yes	No	Yes	No	Yes	I don't keep meat in the freezer	Yes, in a specific compartment inside the fridge	No	No	Fridge	Annually or less frequently	Twice a year	No	No	1-2 hours	Yes	No	No	Yes	Yes	Yes	No	Bottled mineral water	Yes
I agree	29 to 39 years	Female	Completed higher education	From 5 to 10 minimum wages	Yes, sometimes	Yes, always	Yes, with water	Yes	Weekly or more frequently	Daily	No	Fortnightly	Monthly or less frequently	Yes	Yes	No	Yes	Yes	Yes	I leave it on the counter until it's time to prepare the meat.	Yes, in a specific compartment inside the fridge	No	Yes	Fridge	Monthly	Once every three months	Yes	No	30 minutes	Yes	Yes	No	Yes	No	Yes	Yes	Filtered	No
I agree	40 to 50 years	Female	Master's / Doctorate	From 5 to 10 minimum wages	Yes, always	Yes, always	Yes, with water and sodium hypochlorite (bleach)	Yes	Weekly or more frequently	Weekly	No	Monthly	Weekly	No	Yes	No	No	No	No	It is stored in the fridge and only taken out when it's time to prepare the meat	Yes, on the fridge door	Yes, by scrubbing with a sponge, water, and dish soap	No	Fridge	Annually or less frequently	Once every three months	No	Yes	30 minutes	Yes	No	Yes	Yes	Yes	Yes	Yes	Filtered	Yes
I agree	18 to 28 years	Female	Completed higher education	From 2 to 5 minimum wages	Yes, but rarely	Yes, always	Yes, with water	No	Weekly or more frequently	Daily	No	Monthly	Monthly or less frequently	Yes	Yes	No	No	No	Yes	I leave it on the counter until it's time to prepare the meat.	Yes, on the fridge door	No	Yes	On top of the countertop in closed container	Annually or less frequently	Twice a year	Yes	No	30 minutes	Yes	No	Yes	Yes	Yes	Yes	No	Tap water	No
I agree	29 to 39 years	Male	Incomplete higher education	From 2 to 5 minimum wages	Yes, sometimes	Yes, always	Yes, with water and commercial vegetable disinfectant	Yes	Weekly or more frequently	Daily	Yes	Weekly	Twice a month	Yes	Yes	No	Yes	No	Yes	It is stored in the fridge and only taken out when it's time to prepare the meat	Yes, in a specific compartment inside the fridge	No	Yes	Fridge	Every two to three months	Once every three months	Yes	No	1-2 hours	No	Yes	No	Yes	No	No	No	Tap water	Yes
I agree	40 to 50 years	Female	Completed higher education	More than 20 minimum wages	Yes, always	Yes, always	Yes, with water	No	Weekly or more frequently	After preparing all meals	Yes	Weekly	Daily	No	Yes	No	Yes	No	Yes	I leave it on the counter until it's time to prepare the meat.	Yes, on the fridge door	No	Yes	Fridge	Monthly	Once every three months	Yes	No	30 minutes	Yes	No	Yes	Yes	No	No	No	Tap water	No
I agree	51 to 61 years	Female	Incomplete higher education	From 5 to 10 minimum wages	Yes, always	Yes, always	Yes, with water and sodium hypochlorite (bleach)	Yes	Weekly or more frequently	Daily	No	Weekly	Weekly	No	Yes	No	Yes	No	Yes	It is stored in the fridge and only taken out when it's time to prepare the meat	No	No	No	Fridge	Monthly	Monthly or more frequently	Yes	Yes	30 minutes	No	Yes	Yes	Yes	No	No	No	Filtered	Yes
I agree	18 to 28 years	Female	Completed higher education	From 2 to 5 minimum wages	Yes, sometimes	Yes, always	Yes, with water	No	Weekly or more frequently	Daily	Yes	Weekly	Monthly or less frequently	Yes	Yes	No	No	No	Yes	I use the microwave to defrost it	No	No	Yes	Fridge	Monthly	Once every three months	No	No	30 minutes	No	No	No	No	No	Yes	No	Filtered	Yes
I agree	18 to 28 years	Female	Completed higher education	Up to 1 minimum wage	Yes, sometimes	Yes, always	Yes, with water	No	Weekly or more frequently	Daily	No	Monthly	Twice a month	No	Yes	No	No	No	No	I leave it on the counter until it's time to prepare the meat.	Yes, on the fridge door	No	No	Fridge	Every two to three months	Monthly or more frequently	No	No	30 minutes	Yes	Yes	Yes	Yes	No	No	No	Filtered	No
I agree	40 to 50 years	Female	Completed higher education	From 5 to 10 minimum wages	Yes, always	Yes, always	Yes, with water and sodium hypochlorite (bleach)	No	Weekly or more frequently	Daily	No	Fortnightly	Daily	No	Yes	No	Yes	No	Yes	It is stored in the fridge and only taken out when it's time to prepare the meat	Yes, in a specific compartment inside the fridge	No	Yes	Fridge	Monthly	Monthly or more frequently	Yes	No	30 minutes	No	Yes	Yes	No	No	No	No	Filtered	Yes
I agree	18 to 28 years	Female	Master's / Doctorate	More than 20 minimum wages	Yes, sometimes	Yes, always	Yes, with water and sodium hypochlorite (bleach)	No	Weekly or more frequently	Weekly	No	Fortnightly	Weekly	No	Yes	No	No	No	Yes	I use the microwave to defrost it	Yes, in a specific compartment inside the fridge	Yes, by rinsing with water	No	Fridge	Annually or less frequently	Annually or less frequently	Yes	Yes	1-2 hours	Yes	No	Yes	No	Yes	Yes	Yes	Filtered	No
I agree	18 to 28 years	Male	Completed higher education	From 2 to 5 minimum wages	Yes, always	Yes, always	Yes, with water	No	Weekly or more frequently	Weekly	No	Monthly	Monthly or less frequently	No	Yes	No	No	No	Yes	It is stored in the fridge and only taken out when it's time to prepare the meat	Yes, in a specific compartment inside the fridge	No	Yes	Fridge	Every two to three months	Once every three months	Yes	No	30 minutes	Yes	Yes	No	Yes	Yes	No	No	Filtered	Yes
I agree	40 to 50 years	Female	Incomplete higher education	From 10 to 20 minimum wages	Yes, sometimes	Yes, always	Yes, with water	No	Weekly or more frequently	Daily	Yes	Weekly	Weekly	No	Yes	No	Yes	Yes	Yes	It is stored in the fridge and only taken out when it's time to prepare the meat	Yes, in a specific compartment inside the fridge	No	No	Fridge	Every six months	Once every three months	Yes	No	30 minutes	Yes	Yes	No	No	Yes	Yes	No	Tap water	Yes
I agree	18 to 28 years	Female	Master's / Doctorate	From 5 to 10 minimum wages	No	Yes, always	Yes, with water	No	Weekly or more frequently	Weekly	No	Weekly	Monthly or less frequently	No	Yes	No	No	No	No	It is stored in the fridge and only taken out when it's time to prepare the meat	Yes, on the fridge door	No	Yes	Fridge	Monthly	Monthly or more frequently	Yes	Yes	30 minutes	Yes	Yes	Yes	Yes	No	No	No	Tap water	No
I agree	18 to 28 years	Female	Completed higher education	From 10 to 20 minimum wages	Yes, sometimes	Yes, always	Yes, with water and commercial vegetable disinfectant	No	Weekly or more frequently	Daily	No	Monthly	Monthly or less frequently	No	Yes	No	No	No	Yes	It is stored in the fridge and only taken out when it's time to prepare the meat	Yes, in a specific compartment inside the fridge	No	No	Fridge	Annually or less frequently	Annually or less frequently	Yes	Yes	30 minutes	Yes	No	Yes	Yes	No	No	No	Filtered	No
I agree	29 to 39 years	Female	Completed higher education	From 2 to 5 minimum wages	Yes, always	Yes, always	Yes, with water	Yes	Weekly or more frequently	Daily	Yes	Fortnightly	Monthly or less frequently	No	Yes	No	Yes	No	No	It is stored in the fridge and only taken out when it's time to prepare the meat	Yes, in a specific compartment inside the fridge	No	No	Fridge	Monthly	Once every three months	Yes	No	30 minutes	No	Yes	No	Yes	No	Yes	No	Tap water	Yes
I agree	29 to 39 years	Female	Incomplete higher education	From 2 to 5 minimum wages	Yes, but rarely	Yes, sometimes	Yes, with water and sodium hypochlorite (bleach)	Yes	Twice a month	Weekly	No	Fortnightly	Twice a month	Yes	Yes	No	Yes	No	Yes	I leave it on the counter until it's time to prepare the meat.	No	No	No	Fridge	Every six months	Monthly or more frequently	No	No	1-2 hours	Yes	Yes	No	Yes	Yes	Yes	No	Tap water	Yes
I agree	18 to 28 years	Female	Completed higher education	From 1 to 2 minimum wages	Yes, sometimes	Yes, sometimes	Yes, with water and commercial vegetable disinfectant	No	Weekly or more frequently	Weekly	No	Monthly	Monthly or less frequently	Yes	No	No	No	No	Yes	It is stored in the fridge and only taken out when it's time to prepare the meat	Yes, on the fridge door	No	No	Fridge	Every six months	Once every three months	No	Yes	1-2 hours	Yes	No	No	No	No	Yes	No	Tap water	No
I agree	29 to 39 years	Female	Master's / Doctorate	From 10 to 20 minimum wages	Yes, sometimes	Yes, sometimes	Yes, with water	No	Twice a month	Daily	No	Monthly	Monthly or less frequently	Yes	Yes	No	Yes	No	No	I use the microwave to defrost it	No	No	Yes	Fridge	Annually or less frequently	Once every three months	Yes	No	30 minutes	Yes	No	No	Yes	Yes	Yes	No	Tap water	No
I agree	29 to 39 years	Female	Lato sensu postgraduate	From 5 to 10 minimum wages	Yes, sometimes	Yes, sometimes	Yes, with water	No	Weekly or more frequently	Weekly	No	Fortnightly	Monthly or less frequently	Yes	Yes	No	Yes	No	No	It is stored in the fridge and only taken out when it's time to prepare the meat	Yes, it is stored anywhere in the fridge where there is available space	No	No	Fridge	Annually or less frequently	Annually or less frequently	No	No	30 minutes	Yes	Yes	Yes	No	No	Yes	No	Filtered	Yes
I agree	51 to 61 years	Male	Master's / Doctorate	From 10 to 20 minimum wages	Yes, always	Yes, always	Yes, with water and sodium hypochlorite (bleach)	No	Weekly or more frequently	After preparing all meals	No	Fortnightly	Weekly	Yes	Yes	No	No	No	No	It is stored in the fridge and only taken out when it's time to prepare the meat	Yes, it is stored anywhere in the fridge where there is available space	No	Yes	Fridge	Twice a month	Monthly or more frequently	Yes	No	30 minutes	Yes	Yes	Yes	Yes	No	No	No	Filtered	Yes
I agree	29 to 39 years	Female	Completed higher education	From 2 to 5 minimum wages	Yes, sometimes	Yes, always	Yes, with water	Yes	Weekly or more frequently	Daily	No	Fortnightly	Monthly or less frequently	Yes	Yes	No	No	No	No	It is stored in the fridge and only taken out when it's time to prepare the meat	No	No	No	Fridge	Every two to three months	Monthly or more frequently	No	No	1-2 hours	No	No	No	Yes	No	No	No	Tap water	No
I agree	40 to 50 years	Female	Lato sensu postgraduate	From 2 to 5 minimum wages	Yes, always	Yes, always	Yes, with water	Yes	Weekly or more frequently	Daily	No	Monthly	Daily	Yes	Yes	Yes, all	Yes	No	Yes	I use the microwave to defrost it	No	No	No	Fridge	Every two to three months	Monthly or more frequently	Yes	No	30 minutes	No	Yes	No	Yes	No	Yes	Yes	Filtered	No
I agree	18 to 28 years	Male	Incomplete higher education	Up to 1 minimum wage	No	Yes, sometimes	Yes, with water	No	Weekly or more frequently	Monthly	Yes	Fortnightly	Monthly or less frequently	No	Yes	No	No	No	No	It is stored in the fridge and only taken out when it's time to prepare the meat	Yes, it is stored anywhere in the fridge where there is available space	No	Yes	Fridge	Annually or less frequently	Once every three months	No	No	30 minutes	No	Yes	No	Yes	No	Yes	No	Tap water	No
I agree	29 to 39 years	Female	Lato sensu postgraduate	From 5 to 10 minimum wages	Yes, sometimes	Yes, always	Yes, with water and sodium hypochlorite (bleach)	No	Monthly	Weekly	No	Monthly	Monthly or less frequently	Yes	Yes	No	Yes	No	Yes	I leave it on the counter until it's time to prepare the meat.	Yes, in a specific compartment inside the fridge	No	No	Fridge	Annually or less frequently	Annually or less frequently	No	Yes	30 minutes	Yes	No	No	Yes	Yes	Yes	No	Tap water	No
I agree	29 to 39 years	Female	Master's / Doctorate	From 10 to 20 minimum wages	Yes, always	Yes, always	Yes, with water	No	Weekly or more frequently	After preparing all meals	No	Fortnightly	Twice a month	No	Yes	No	No	No	Yes	I leave it on the counter until it's time to prepare the meat.	Yes, in a specific compartment inside the fridge	No	No	Fridge	Every two to three months	Once every three months	Yes	No	30 minutes	Yes	No	No	No	No	No	No	Filtered	No
I agree	29 to 39 years	Female	Lato sensu postgraduate	From 10 to 20 minimum wages	Yes, but rarely	Yes, always	Yes, with water	Yes	Weekly or more frequently	After preparing all meals	No	Monthly	Monthly or less frequently	Yes	Yes	No	Yes	No	Yes	It is stored in the fridge and only taken out when it's time to prepare the meat	Yes, on the fridge door	No	Yes	Fridge	Annually or less frequently	Annually or less frequently	Yes	No	30 minutes	Yes	No	No	No	Yes	Yes	Yes	Filtered	No
I agree	29 to 39 years	Male	Master's / Doctorate	More than 20 minimum wages	Yes, always	Yes, always	Yes, with water and sodium hypochlorite (bleach)	No	Monthly	Monthly	No	Fortnightly	Monthly or less frequently	No	Yes	No	No	No	No	I leave it on the counter until it's time to prepare the meat.	Yes, on the fridge door	No	No	Fridge	Annually or less frequently	Annually or less frequently	Yes	Yes	1-2 hours	Yes	No	No	Yes	No	Yes	No	Tap water	Yes
I agree	29 to 39 years	Female	Master's / Doctorate	From 10 to 20 minimum wages	Yes, but rarely	Yes, but rarely	Yes, with water	No	Weekly or more frequently	Weekly	No	Monthly	Monthly or less frequently	Yes	Yes	No	Yes	No	Yes	I leave it on the counter until it's time to prepare the meat.	Yes, it is stored anywhere in the fridge where there is available space	No	Yes	Fridge	Every two to three months	Once every three months	No	No	30 minutes	No	No	Yes	No	Yes	No	No	Tap water	Yes
I agree	18 to 28 years	Female	Lato sensu postgraduate	From 5 to 10 minimum wages	Yes, sometimes	Yes, always	Yes, with water and sodium hypochlorite (bleach)	No	Twice a month	Daily	Yes	Monthly	Monthly or less frequently	No	Yes	No	Yes	No	Yes	It is stored in the fridge and only taken out when it's time to prepare the meat	Yes, in a specific compartment inside the fridge	No	Yes	Fridge	Annually or less frequently	Twice a year	No	Yes	1-2 hours	Yes	Yes	Yes	Yes	Yes	Yes	No	Filtered	Yes
I agree	29 to 39 years	Male	Lato sensu postgraduate	From 2 to 5 minimum wages	Yes, sometimes	Yes, always	Yes, with water	Yes	Weekly or more frequently	After preparing all meals	No	Monthly	Monthly or less frequently	No	Yes	No	Yes	No	No	It is stored in the fridge and only taken out when it's time to prepare the meat	Yes, on the fridge door	No	Yes	Fridge	Twice a month	Monthly or more frequently	Yes	Yes	30 minutes	No	No	No	Yes	No	Yes	No	Tap water	No
I agree	18 to 28 years	Male	Completed higher education	From 2 to 5 minimum wages	Yes, sometimes	Yes, sometimes	Yes, with water	No	Weekly or more frequently	Daily	No	Monthly	Weekly	Yes	Yes	No	No	No	No	I leave it on the counter until it's time to prepare the meat.	Yes, it is stored anywhere in the fridge where there is available space	No	No	On top of the countertop in closed container	Every two to three months	Monthly or more frequently	Yes	No	30 minutes	Yes	No	Yes	Yes	No	No	No	Tap water	No
I agree	18 to 28 years	Female	Completed higher education	From 2 to 5 minimum wages	Yes, always	Yes, always	Yes, with water	Yes	Weekly or more frequently	After preparing all meals	No	Weekly	Monthly or less frequently	Yes	Yes	No	No	No	Yes	It is stored in the fridge and only taken out when it's time to prepare the meat	No	No	No	Fridge	Every six months	Once every three months	No	Yes	30 minutes	No	No	No	No	Yes	Yes	Yes	Filtered	Yes
I agree	29 to 39 years	Female	Incomplete higher education	From 2 to 5 minimum wages	Yes, sometimes	Yes, always	Yes, with water and sodium hypochlorite (bleach)	No	Weekly or more frequently	After preparing all meals	No	Weekly	Monthly or less frequently	Yes	Yes	No	No	No	Yes	It is stored in the fridge and only taken out when it's time to prepare the meat	Yes, in a specific compartment inside the fridge	No	No	Fridge	Annually or less frequently	Twice a year	Yes	No	30 minutes	Yes	No	No	No	No	Yes	No	Filtered	Yes
I agree	29 to 39 years	Male	Completed higher education	From 5 to 10 minimum wages	Yes, sometimes	Yes, sometimes	Yes, with water	Yes	Weekly or more frequently	Daily	No	Weekly	Monthly or less frequently	Yes	Yes	No	Yes	No	No	It is stored in the fridge and only taken out when it's time to prepare the meat	Yes, in a specific compartment inside the fridge	No	Yes	Fridge	Annually or less frequently	Once every three months	Yes	No	30 minutes	Yes	No	No	Yes	No	Yes	No	Tap water	Yes
I agree	18 to 28 years	Male	Completed higher education	From 5 to 10 minimum wages	Yes, sometimes	Yes, always	Yes, with water	Yes	Weekly or more frequently	Weekly	No	Fortnightly	Daily	No	Yes	No	Yes	No	No	I leave it on the counter until it's time to prepare the meat.	Yes, on the fridge door	No	No	Fridge	Annually or less frequently	Once every three months	No	No	30 minutes	Yes	No	No	Yes	Yes	No	Yes	Tap water	No
I agree	18 to 28 years	Female	Lato sensu postgraduate	From 5 to 10 minimum wages	Yes, always	Yes, always	Yes, with water	No	Weekly or more frequently	After preparing all meals	No	Fortnightly	Twice a month	No	Yes	No	No	No	No	It is stored in the fridge and only taken out when it's time to prepare the meat	Yes, it is stored anywhere in the fridge where there is available space	No	No	Fridge	Monthly	Monthly or more frequently	Yes	No	1-2 hours	No	Yes	No	No	No	No	No	Tap water	No
I agree	29 to 39 years	Female	Lato sensu postgraduate	From 5 to 10 minimum wages	Yes, sometimes	Yes, always	Yes, with water	No	Weekly or more frequently	Daily	No	Weekly	Monthly or less frequently	Yes	Yes	No	No	No	Yes	I leave it on the counter until it's time to prepare the meat.	Yes, it is stored anywhere in the fridge where there is available space	No	No	Fridge	Every six months	Once every three months	No	No	30 minutes	No	Yes	No	Yes	No	No	No	Tap water	Yes
I agree	29 to 39 years	Female	Completed high school	From 5 to 10 minimum wages	Yes, sometimes	Yes, always	Yes, with water and commercial vegetable disinfectant	Yes	Weekly or more frequently	Daily	Yes	Weekly	Twice a month	Yes	Yes	No	No	No	Yes	It is stored in the fridge and only taken out when it's time to prepare the meat	Yes, in a specific compartment inside the fridge	No	Yes	Fridge	Annually or less frequently	Monthly or more frequently	No	Yes	30 minutes	Yes	Yes	No	Yes	Yes	Yes	No	Filtered	Yes
I agree	18 to 28 years	Female	Completed higher education	From 2 to 5 minimum wages	Yes, but rarely	Yes, sometimes	Yes, with water and sodium hypochlorite (bleach)	No	Weekly or more frequently	After preparing all meals	Yes	Fortnightly	Monthly or less frequently	Yes	Yes	No	No	No	No	It is stored in the fridge and only taken out when it's time to prepare the meat	Yes, in a specific compartment inside the fridge	No	Yes	Fridge	Every six months	Monthly or more frequently	No	Yes	30 minutes	No	No	No	Yes	No	Yes	No	Filtered	No
I agree	18 to 28 years	Female	Completed higher education	Up to 1 minimum wage	Yes, sometimes	Yes, sometimes	Yes, with water	No	Twice a month	Daily	No	Fortnightly	Monthly or less frequently	Yes	No	No	Yes	No	No	It is stored in the fridge and only taken out when it's time to prepare the meat	No	No	Yes	Fridge	Annually or less frequently	Annually or less frequently	No	No	1-2 hours	Yes	Yes	Yes	Yes	Yes	Yes	Yes	Tap water	Yes
I agree	29 to 39 years	Male	Completed higher education	From 5 to 10 minimum wages	Yes, sometimes	Yes, always	Yes, with water	No	Weekly or more frequently	Daily	No	Monthly	Weekly	Yes	Yes	No	No	No	Yes	It is stored in the fridge and only taken out when it's time to prepare the meat	Yes, in a specific compartment inside the fridge	No	Yes	Fridge	Annually or less frequently	Twice a year	No	No	30 minutes	Yes	Yes	Yes	No	Yes	No	No	Tap water	No
I agree	29 to 39 years	Female	Completed higher education	From 5 to 10 minimum wages	Yes, sometimes	Yes, always	Yes, with water	No	Weekly or more frequently	After preparing all meals	Yes	Fortnightly	Twice a month	Yes	Yes	No	No	No	Yes	I leave it on the counter until it's time to prepare the meat.	Yes, in a specific compartment inside the fridge	No	No	Fridge	Every six months	Once every three months	No	No	30 minutes	Yes	No	Yes	Yes	No	Yes	No	Tap water	Yes
I agree	29 to 39 years	Female	Lato sensu postgraduate	From 5 to 10 minimum wages	Yes, always	Yes, always	Yes, with water and sodium hypochlorite (bleach)	No	Weekly or more frequently	After preparing all meals	No	Monthly	Monthly or less frequently	Yes	Yes	No	Yes	No	No	I leave it on the counter until it's time to prepare the meat.	Yes, on the fridge door	No	No	Fridge	Monthly	Monthly or more frequently	No	Yes	30 minutes	Yes	Yes	No	Yes	No	Yes	No	Filtered	Yes
I agree	29 to 39 years	Female	Completed higher education	From 1 to 2 minimum wages	Yes, sometimes	Yes, always	Yes, with water and sodium hypochlorite (bleach)	Yes	Weekly or more frequently	Daily	Yes	Weekly	Monthly or less frequently	Yes	Yes	No	Yes	No	Yes	It is stored in the fridge and only taken out when it's time to prepare the meat	Yes, in a specific compartment inside the fridge	No	No	Fridge	Every two to three months	Once every three months	Yes	No	30 minutes	No	Yes	Yes	Yes	Yes	No	No	Tap water	No
I agree	40 to 50 years	Male	Lato sensu postgraduate	From 10 to 20 minimum wages	Yes, always	Yes, always	Yes, with water and sodium hypochlorite (bleach)	No	Weekly or more frequently	Daily	Yes	Weekly	Monthly or less frequently	Yes	Yes	No	No	No	No	It is stored in the fridge and only taken out when it's time to prepare the meat	Yes, in a specific compartment inside the fridge	No	No	Fridge	Monthly	Monthly or more frequently	Yes	No	30 minutes	Yes	Yes	No	No	No	No	No	Bottled mineral water	No
I agree	51 to 61 years	Male	Completed higher education	From 10 to 20 minimum wages	Yes, sometimes	Yes, always	Yes, with water	No	Weekly or more frequently	Daily	No	Fortnightly	Daily	No	Yes	No	Yes	No	Yes	I use the microwave to defrost it	Yes, on the fridge door	No	Yes	Fridge	Twice a month	Once every three months	Yes	No	30 minutes	No	Yes	Yes	No	No	No	No	Filtered	No
I agree	18 to 28 years	Male	Completed higher education	From 1 to 2 minimum wages	Yes, always	Yes, always	Yes, with water	No	Weekly or more frequently	Weekly	No	Fortnightly	Monthly or less frequently	No	Yes	No	No	No	No	It is stored in the fridge and only taken out when it's time to prepare the meat	Yes, in a specific compartment inside the fridge	No	No	Fridge	Every two to three months	Twice a year	No	No	30 minutes	Yes	No	Yes	Yes	No	Yes	No	Tap water	No
I agree	18 to 28 years	Female	Lato sensu postgraduate	From 10 to 20 minimum wages	Yes, sometimes	Yes, always	Yes, with water	No	Weekly or more frequently	After preparing all meals	No	Fortnightly	Monthly or less frequently	Yes	Yes	No	Yes	No	Yes	I leave it on the counter until it's time to prepare the meat.	Yes, in a specific compartment inside the fridge	No	No	Fridge	Every two to three months	Twice a year	Yes	No	30 minutes	Yes	No	No	No	No	Yes	No	Tap water	Yes
I agree	18 to 28 years	Male	Incomplete higher education	From 5 to 10 minimum wages	Yes, but rarely	Yes, always	Yes, with water	Yes	Weekly or more frequently	Weekly	No	Monthly	Monthly or less frequently	Yes	Yes	Yes, all	Yes	No	Yes	I leave it on the counter until it's time to prepare the meat.	Yes, on the fridge door	No	No	Fridge	Every two to three months	Monthly or more frequently	Yes	No	30 minutes	Yes	No	No	Yes	No	Yes	No	Tap water	Yes
I agree	29 to 39 years	Male	Lato sensu postgraduate	From 10 to 20 minimum wages	Yes, sometimes	Yes, always	Yes, with water and sodium hypochlorite (bleach)	No	Weekly or more frequently	Daily	No	Fortnightly	Twice a month	Yes	Yes	No	No	No	Yes	It is stored in the fridge and only taken out when it's time to prepare the meat	Yes, in a specific compartment inside the fridge	No	No	Fridge	Every two to three months	Once every three months	No	No	30 minutes	Yes	No	No	Yes	No	Yes	No	Filtered	Yes
I agree	18 to 28 years	Male	Completed higher education	From 5 to 10 minimum wages	Yes, always	Yes, always	Yes, with water	Yes	Weekly or more frequently	Daily	No	Monthly	Monthly or less frequently	Yes	No	No	Yes	No	Yes	I leave it on the counter until it's time to prepare the meat.	Yes, on the fridge door	No	Yes	Fridge	Every two to three months	Once every three months	Yes	No	30 minutes	Yes	Yes	Yes	Yes	Yes	Yes	No	Tap water	No
I agree	29 to 39 years	Male	Lato sensu postgraduate	More than 20 minimum wages	Yes, sometimes	Yes, always	Yes, with water	Yes	Weekly or more frequently	Daily	No	Fortnightly	Monthly or less frequently	Yes	Yes	No	Yes	Yes	Yes	I don't keep meat in the freezer	Yes, on the fridge door	No	Yes	Fridge	Annually or less frequently	Annually or less frequently	Yes	Yes	30 minutes	No	No	Yes	No	No	Yes	No	Filtered	No
I agree	29 to 39 years	Male	Completed higher education	From 10 to 20 minimum wages	Yes, but rarely	Yes, but rarely	Yes, with water and commercial vegetable disinfectant	Yes	Weekly or more frequently	Daily	Yes	Monthly	Monthly or less frequently	No	Yes	No	Yes	No	Yes	I leave it on the counter until it's time to prepare the meat.	Yes, on the fridge door	No	Yes	Fridge	Every two to three months	Twice a year	No	Yes	30 minutes	Yes	Yes	No	Yes	No	No	No	Tap water	No
I agree	29 to 39 years	Female	Completed high school	From 2 to 5 minimum wages	Yes, sometimes	Yes, always	Yes, with water and commercial vegetable disinfectant	Yes	Weekly or more frequently	Daily	Yes	Monthly	Monthly or less frequently	Yes	Yes	No	Yes	No	Yes	It is stored in the fridge and only taken out when it's time to prepare the meat	Yes, on the fridge door	No	No	On top of the countertop in closed container	Every six months	Monthly or more frequently	No	No	1-2 hours	Yes	No	No	Yes	Yes	Yes	No	Tap water	Yes
I agree	40 to 50 years	Male	Completed higher education	From 5 to 10 minimum wages	Yes, always	Yes, always	Yes, with water and commercial vegetable disinfectant	Yes	Weekly or more frequently	Weekly	No	Fortnightly	Weekly	Yes	Yes	No	No	No	Yes	I don't keep meat in the freezer	Yes, in a specific compartment inside the fridge	No	Yes	Fridge	Weekly or more frequently	Monthly or more frequently	No	No	30 minutes	Yes	No	No	Yes	Yes	Yes	No	Filtered	No
I agree	29 to 39 years	Male	Master's / Doctorate	More than 20 minimum wages	Yes, always	Yes, always	Yes, with water and sodium hypochlorite (bleach)	Yes	Weekly or more frequently	After preparing all meals	No	Weekly	Twice a month	No	Yes	No	Yes	No	Yes	It is stored in the fridge and only taken out when it's time to prepare the meat	Yes, in a specific compartment inside the fridge	Yes, scrubbing with a sponge and water	Yes	Fridge	Every six months	Twice a year	Yes	Yes	30 minutes	No	Yes	Yes	No	Yes	Yes	No	Filtered	No
I agree	18 to 28 years	Female	Completed higher education	From 2 to 5 minimum wages	Yes, sometimes	Yes, always	Yes, with water and sodium hypochlorite (bleach)	No	Twice a month	Daily	No	Fortnightly	Monthly or less frequently	No	Yes	No	No	No	Yes	It is stored in the fridge and only taken out when it's time to prepare the meat	Yes, in a specific compartment inside the fridge	No	Yes	Fridge	Every six months	Once every three months	Yes	No	30 minutes	Yes	No	No	Yes	Yes	Yes	No	Tap water	No
I agree	29 to 39 years	Female	Completed higher education	From 5 to 10 minimum wages	Yes, sometimes	Yes, always	Yes, with water and commercial vegetable disinfectant	No	Weekly or more frequently	Daily	No	Weekly	Daily	No	Yes	No	Yes	No	Yes	It is stored in the fridge and only taken out when it's time to prepare the meat	No	No	Yes	Fridge	Every two to three months	Monthly or more frequently	Yes	No	30 minutes	No	Yes	No	No	Yes	Yes	No	Filtered	No
I agree	29 to 39 years	Female	Completed higher education	From 10 to 20 minimum wages	Yes, sometimes	Yes, always	Yes, with water and sodium hypochlorite (bleach)	No	Weekly or more frequently	Daily	Yes	Monthly	Weekly	Yes	Yes	No	No	No	No	I don't keep meat in the freezer	No	No	No	Fridge	Every two to three months	Once every three months	No	No	1-2 hours	No	No	No	No	Yes	Yes	No	Tap water	No
I agree	18 to 28 years	Female	Master's / Doctorate	From 5 to 10 minimum wages	Yes, always	Yes, always	Yes, with water and commercial vegetable disinfectant	No	Weekly or more frequently	Daily	No	Monthly	Monthly or less frequently	Yes	Yes	Yes, all	No	No	Yes	I use the microwave to defrost it	Yes, on the fridge door	No	No	Fridge	Every two to three months	Once every three months	Yes	No	30 minutes	Yes	No	Yes	Yes	Yes	No	No	Filtered	Yes
I agree	29 to 39 years	Female	Completed higher education	From 2 to 5 minimum wages	Yes, always	Yes, always	Yes, with water and sodium hypochlorite (bleach)	Yes	Weekly or more frequently	Daily	No	Fortnightly	Monthly or less frequently	No	Yes	No	Yes	No	Yes	It is stored in the fridge and only taken out when it's time to prepare the meat	Yes, in a specific compartment inside the fridge	No	Yes	Fridge	Every two to three months	Monthly or more frequently	Yes	No	30 minutes	Yes	Yes	No	Yes	No	No	No	Filtered	Yes
I agree	29 to 39 years	Female	Completed higher education	From 10 to 20 minimum wages	Yes, always	Yes, always	Yes, with water	No	Weekly or more frequently	After preparing all meals	No	Monthly	Monthly or less frequently	Yes	Yes	No	Yes	No	Yes	I use the microwave to defrost it	Yes, in a specific compartment inside the fridge	No	No	Fridge	Annually or less frequently	Once every three months	No	No	30 minutes	Yes	Yes	No	No	No	Yes	No	Tap water	No
I agree	29 to 39 years	Female	Completed higher education	From 5 to 10 minimum wages	Yes, sometimes	Yes, always	Yes, with water and sodium hypochlorite (bleach)	Yes	Twice a month	Monthly	No	Fortnightly	Daily	Yes	Yes	Yes, Chicken	No	No	Yes	It is stored in the fridge and only taken out when it's time to prepare the meat	Yes, in a specific compartment inside the fridge	No	Yes	Fridge	Annually or less frequently	Twice a year	Yes	Yes	30 minutes	Yes	No	No	Yes	Yes	No	No	Tap water	No
I agree	29 to 39 years	Female	Completed higher education	From 1 to 2 minimum wages	Yes, sometimes	Yes, always	Yes, with water	No	Weekly or more frequently	Daily	No	Monthly	Monthly or less frequently	Yes	Yes	No	Yes	No	Yes	It is stored in the fridge and only taken out when it's time to prepare the meat	Yes, it is stored anywhere in the fridge where there is available space	No	No	Fridge	Every two to three months	Once every three months	Yes	No	30 minutes	Yes	No	No	No	Yes	Yes	Yes	Tap water	Yes
I agree	18 to 28 years	Female	Completed higher education	From 5 to 10 minimum wages	Yes, sometimes	Yes, always	Yes, with water and commercial vegetable disinfectant	No	Weekly or more frequently	After preparing all meals	Yes	Fortnightly	Weekly	Yes	Yes	No	Yes	No	Yes	It is stored in the fridge and only taken out when it's time to prepare the meat	Yes, in a specific compartment inside the fridge	No	No	Fridge	Weekly or more frequently	Monthly or more frequently	Yes	Yes	30 minutes	No	Yes	Yes	No	No	No	No	Filtered	Yes
I agree	29 to 39 years	Male	Completed higher education	From 10 to 20 minimum wages	Yes, but rarely	Yes, sometimes	No	Yes	Weekly or more frequently	After preparing all meals	No	Monthly	Daily	Yes	Yes	No	Yes	No	Yes	It is stored in the fridge and only taken out when it's time to prepare the meat	Yes, in a specific compartment inside the fridge	No	Yes	Fridge	Annually or less frequently	Annually or less frequently	No	No	30 minutes	Yes	No	No	No	Yes	Yes	No	Tap water	No
I agree	29 to 39 years	Male	Lato sensu postgraduate	From 10 to 20 minimum wages	Yes, always	Yes, always	Yes, with water and sodium hypochlorite (bleach)	Yes	Weekly or more frequently	Weekly	No	Weekly	Twice a month	No	Yes	No	Yes	No	No	It is stored in the fridge and only taken out when it's time to prepare the meat	Yes, it is stored anywhere in the fridge where there is available space	No	Yes	Fridge	Every six months	Twice a year	No	No	30 minutes	Yes	No	Yes	Yes	No	Yes	No	Filtered	No
I agree	29 to 39 years	Female	Completed higher education	From 2 to 5 minimum wages	Yes, but rarely	Yes, always	Yes, with water	No	Weekly or more frequently	Weekly	Yes	Weekly	Monthly or less frequently	Yes	No	No	No	No	Yes	It is stored in the fridge and only taken out when it's time to prepare the meat	Yes, on the fridge door	No	Yes	Fridge	Every two to three months	Annually or less frequently	No	No	1-2 hours	Yes	No	Yes	Yes	Yes	No	Yes	Filtered	Yes
I agree	29 to 39 years	Female	Lato sensu postgraduate	More than 20 minimum wages	Yes, always	Yes, always	Yes, with water and commercial vegetable disinfectant	Yes	Weekly or more frequently	Daily	No	Weekly	Monthly or less frequently	Yes	Yes	Yes, Chicken	Yes	No	Yes	It is stored in the fridge and only taken out when it's time to prepare the meat	Yes, on the fridge door	No	No	Fridge	Twice a month	Monthly or more frequently	Yes	No	30 minutes	Yes	Yes	Yes	Yes	No	No	No	Tap water	No
I agree	40 to 50 years	Male	Completed high school	From 10 to 20 minimum wages	No	No	Yes, with water	No	Weekly or more frequently	Weekly	No	Monthly	Monthly or less frequently	Yes	No	No	Yes	No	Yes	It is stored in the fridge and only taken out when it's time to prepare the meat	Yes, in a specific compartment inside the fridge	No	No	Fridge	Annually or less frequently	Once every three months	No	No	30 minutes	No	No	Yes	Yes	Yes	Yes	No	Tap water	No
I agree	40 to 50 years	Female	Lato sensu postgraduate	From 5 to 10 minimum wages	Yes, sometimes	Yes, always	Yes, with water and sodium hypochlorite (bleach)	Yes	Weekly or more frequently	After preparing all meals	No	Weekly	Daily	Yes	Yes	No	No	No	Yes	I use the microwave to defrost it	Yes, on the fridge door	No	No	Fridge	Monthly	Monthly or more frequently	Yes	Yes	1-2 hours	Yes	Yes	Yes	No	No	No	No	Tap water	No
I agree	29 to 39 years	Female	Completed higher education	From 2 to 5 minimum wages	Yes, always	Yes, always	Yes, with water and sodium hypochlorite (bleach)	Yes	Weekly or more frequently	After preparing all meals	No	Weekly	Monthly or less frequently	Yes	Yes	Yes, Chicken	No	No	No	I leave it on the counter until it's time to prepare the meat.	Yes, in a specific compartment inside the fridge	No	No	I do not eat food prepared the day before	Annually or less frequently	Once every three months	Yes	Yes	30 minutes	Yes	No	Yes	Yes	No	No	No	Bottled mineral water	Yes
I agree	40 to 50 years	Male	Lato sensu postgraduate	More than 20 minimum wages	Yes, sometimes	Yes, always	Yes, with water	No	Weekly or more frequently	Daily	No	Weekly	Weekly	No	Yes	No	Yes	No	Yes	It is stored in the fridge and only taken out when it's time to prepare the meat	Yes, it is stored anywhere in the fridge where there is available space	No	No	Fridge	Twice a month	Monthly or more frequently	Yes	No	30 minutes	No	No	No	Yes	No	No	No	Filtered	Yes
I agree	29 to 39 years	Female	Lato sensu postgraduate	From 10 to 20 minimum wages	Yes, sometimes	No	Yes, with water	No	Weekly or more frequently	Daily	No	Monthly	Monthly or less frequently	Yes	Yes	No	Yes	Yes	Yes	It is stored in the fridge and only taken out when it's time to prepare the meat	Yes, it is stored anywhere in the fridge where there is available space	No	Yes	Fridge	Annually or less frequently	Once every three months	Yes	No	30 minutes	No	Yes	Yes	No	Yes	Yes	Yes	Tap water	No
I agree	29 to 39 years	Male	Lato sensu postgraduate	More than 20 minimum wages	No	No	Yes, with water	No	Monthly	Weekly	No	Monthly	Monthly or less frequently	Yes	No	No	Yes	No	Yes	I leave it on the counter until it's time to prepare the meat.	Yes, on the fridge door	No	Yes	Fridge	Annually or less frequently	Once every three months	No	No	30 minutes	Yes	No	Yes	Yes	No	No	No	Tap water	Yes
I agree	18 to 28 years	Male	Incomplete higher education	From 2 to 5 minimum wages	Yes, sometimes	Yes, always	Yes, with water	Yes	Weekly or more frequently	Daily	No	Fortnightly	Twice a month	Yes	Yes	No	No	No	Yes	I use the microwave to defrost it	Yes, in a specific compartment inside the fridge	Yes, by rinsing with water	No	Fridge	Monthly	Monthly or more frequently	No	Yes	30 minutes	Yes	No	Yes	Yes	No	No	No	Tap water	No
I agree	29 to 39 years	Male	Completed high school	From 5 to 10 minimum wages	Yes, sometimes	Yes, always	Yes, with water	No	Monthly	Weekly	Yes	Fortnightly	Monthly or less frequently	Yes	Yes	Yes, Chicken	Yes	No	Yes	It is stored in the fridge and only taken out when it's time to prepare the meat	Yes, in a specific compartment inside the fridge	No	No	Fridge	Every two to three months	Twice a year	No	No	1-2 hours	Yes	No	No	No	Yes	No	No	Filtered	No
I agree	18 to 28 years	Female	Incomplete higher education	From 2 to 5 minimum wages	Yes, always	Yes, always	Yes, with water and commercial vegetable disinfectant	No	Twice a month	Weekly	No	Monthly	Monthly or less frequently	Yes	Yes	No	No	No	Yes	I use the microwave to defrost it	Yes, on the fridge door	No	Yes	Fridge	Annually or less frequently	Once every three months	Yes	No	30 minutes	Yes	No	Yes	Yes	Yes	No	Yes	Filtered	Yes
I agree	18 to 28 years	Male	Completed higher education	From 2 to 5 minimum wages	Yes, sometimes	Yes, always	Yes, with water and sodium hypochlorite (bleach)	Yes	Weekly or more frequently	Daily	No	Weekly	Monthly or less frequently	Yes	Yes	No	Yes	Yes	No	It is stored in the fridge and only taken out when it's time to prepare the meat	Yes, in a specific compartment inside the fridge	No	Yes	Fridge	Every two to three months	Once every three months	Yes	No	30 minutes	Yes	No	No	Yes	Yes	Yes	No	Filtered	Yes
I agree	29 to 39 years	Female	Lato sensu postgraduate	From 2 to 5 minimum wages	Yes, sometimes	Yes, always	Yes, with water	Yes	Weekly or more frequently	Weekly	No	Monthly	Monthly or less frequently	No	Yes	No	Yes	No	Yes	I use the microwave to defrost it	Yes, in a specific compartment inside the fridge	No	Yes	Fridge	Annually or less frequently	Monthly or more frequently	Yes	No	30 minutes	Yes	No	Yes	No	Yes	Yes	Yes	Tap water	Yes
I agree	29 to 39 years	Female	Completed higher education	From 2 to 5 minimum wages	Yes, sometimes	Yes, always	Yes, with water	No	Weekly or more frequently	Weekly	No	Monthly	Monthly or less frequently	Yes	Yes	No	Yes	No	Yes	It is stored in the fridge and only taken out when it's time to prepare the meat	Yes, in a specific compartment inside the fridge	No	No	Fridge	Every two to three months	Twice a year	Yes	No	30 minutes	Yes	Yes	No	Yes	Yes	Yes	Yes	Tap water	Yes
I agree	18 to 28 years	Male	Master's / Doctorate	From 1 to 2 minimum wages	Yes, always	Yes, always	Yes, with water	Yes	Twice a month	Weekly	No	Weekly	Daily	Yes	No	No	No	No	No	It is stored in the fridge and only taken out when it's time to prepare the meat	Yes, in a specific compartment inside the fridge	No	No	Freezer	Twice a month	Monthly or more frequently	No	No	30 minutes	Yes	No	No	Yes	No	Yes	No	Tap water	No
I agree	18 to 28 years	Female	Completed higher education	From 2 to 5 minimum wages	Yes, sometimes	Yes, always	Yes, with water	Yes	Weekly or more frequently	Weekly	Yes	Weekly	Twice a month	Yes	Yes	No	No	No	Yes	I use the microwave to defrost it	Yes, on the fridge door	No	No	Fridge	Every two to three months	Monthly or more frequently	Yes	Yes	30 minutes	No	No	Yes	Yes	No	No	No	Filtered	Yes
I agree	18 to 28 years	Female	Completed high school	From 2 to 5 minimum wages	Yes, sometimes	Yes, sometimes	Yes, with water	No	Twice a month	Monthly	No	Monthly	Monthly or less frequently	Yes	Yes	No	No	No	No	It is stored in the fridge and only taken out when it's time to prepare the meat	Yes, it is stored anywhere in the fridge where there is available space	No	No	Fridge	Every six months	Once every three months	No	No	1-2 hours	Yes	No	No	No	No	No	No	Tap water	Yes
I agree	18 to 28 years	Female	Incomplete higher education	From 5 to 10 minimum wages	Yes, sometimes	Yes, always	Yes, with water	No	Twice a month	Weekly	No	Monthly	Monthly or less frequently	Yes	Yes	No	Yes	No	No	It is stored in the fridge and only taken out when it's time to prepare the meat	Yes, on the fridge door	No	No	Fridge	Annually or less frequently	Once every three months	No	Yes	30 minutes	Yes	No	Yes	Yes	Yes	Yes	No	Filtered	Yes
I agree	29 to 39 years	Male	Completed higher education	From 5 to 10 minimum wages	Yes, sometimes	Yes, always	Yes, with water and sodium hypochlorite (bleach)	No	Weekly or more frequently	After preparing all meals	No	Weekly	Monthly or less frequently	Yes	Yes	No	No	No	No	It is stored in the fridge and only taken out when it's time to prepare the meat	Yes, it is stored anywhere in the fridge where there is available space	No	Yes	Fridge	Monthly	Monthly or more frequently	No	No	30 minutes	No	Yes	Yes	No	No	Yes	No	Filtered	No
I agree	29 to 39 years	Male	Completed higher education	From 2 to 5 minimum wages	Yes, sometimes	Yes, always	Yes, with water	Yes	Monthly	Monthly	No	Monthly	Monthly or less frequently	Yes	Yes	No	Yes	No	Yes	It is stored in the fridge and only taken out when it's time to prepare the meat	Yes, on the fridge door	No	Yes	Fridge	Annually or less frequently	Annually or less frequently	No	No	30 minutes	Yes	No	Yes	Yes	Yes	Yes	No	Tap water	No
I agree	29 to 39 years	Male	Lato sensu postgraduate	From 2 to 5 minimum wages	Yes, sometimes	Yes, always	Yes, with water and commercial vegetable disinfectant	No	Weekly or more frequently	After preparing all meals	No	Weekly	Daily	No	Yes	No	Yes	Yes	No	It is stored in the fridge and only taken out when it's time to prepare the meat	Yes, in a specific compartment inside the fridge	No	No	Fridge	Weekly or more frequently	Monthly or more frequently	No	Yes	30 minutes	Yes	Yes	No	No	No	No	No	Filtered	Yes
I agree	40 to 50 years	Female	Completed higher education	From 2 to 5 minimum wages	Yes, sometimes	Yes, always	Yes, with water and sodium hypochlorite (bleach)	Yes	Weekly or more frequently	Daily	No	Weekly	Monthly or less frequently	Yes	Yes	No	No	No	No	It is stored in the fridge and only taken out when it's time to prepare the meat	Yes, in a specific compartment inside the fridge	No	No	Fridge	Every two to three months	Once every three months	No	Yes	30 minutes	Yes	No	No	No	No	No	No	Filtered	No
I agree	18 to 28 years	Male	Completed higher education	From 2 to 5 minimum wages	Yes, but rarely	Yes, sometimes	Yes, with water	No	Twice a month	Daily	Yes	Monthly	Monthly or less frequently	Yes	Yes	No	Yes	No	Yes	It is stored in the fridge and only taken out when it's time to prepare the meat	Yes, it is stored anywhere in the fridge where there is available space	No	No	Fridge	Every two to three months	Twice a year	No	No	30 minutes	Yes	No	Yes	Yes	Yes	Yes	No	Tap water	Yes
I agree	29 to 39 years	Female	Lato sensu postgraduate	From 2 to 5 minimum wages	Yes, always	Yes, always	Yes, with water	No	Twice a month	Daily	Yes	Monthly	Monthly or less frequently	Yes	No	No	No	No	Yes	I leave it on the counter until it's time to prepare the meat.	Yes, it is stored anywhere in the fridge where there is available space	No	Yes	Fridge	Annually or less frequently	Annually or less frequently	No	No	30 minutes	Yes	Yes	No	Yes	No	No	No	Tap water	No
I agree	29 to 39 years	Female	Lato sensu postgraduate	From 5 to 10 minimum wages	Yes, always	Yes, always	Yes, with water and sodium hypochlorite (bleach)	No	Weekly or more frequently	Weekly	No	Monthly	Monthly or less frequently	No	Yes	No	Yes	No	No	It is stored in the fridge and only taken out when it's time to prepare the meat	Yes, it is stored anywhere in the fridge where there is available space	No	No	Fridge	Every two to three months	Once every three months	No	No	1-2 hours	Yes	No	No	Yes	No	No	No	Tap water	Yes
I agree	29 to 39 years	Female	Completed higher education	From 1 to 2 minimum wages	Yes, always	Yes, always	Yes, with water	Yes	Twice a month	Weekly	No	Monthly	Monthly or less frequently	No	Yes	No	No	No	Yes	It is stored in the fridge and only taken out when it's time to prepare the meat	Yes, in a specific compartment inside the fridge	No	No	Fridge	Annually or less frequently	Twice a year	Yes	No	1-2 hours	Yes	No	No	No	No	Yes	No	Tap water	Yes
I agree	40 to 50 years	Male	Lato sensu postgraduate	More than 20 minimum wages	Yes, always	Yes, always	Yes, with water and sodium hypochlorite (bleach)	Yes	Weekly or more frequently	Daily	No	Weekly	Weekly	No	Yes	No	Yes	No	No	It is stored in the fridge and only taken out when it's time to prepare the meat	No	No	Yes	Fridge	Every six months	Twice a year	Yes	No	30 minutes	No	Yes	No	No	No	No	No	Filtered	No
I agree	18 to 28 years	Male	Completed higher education	From 2 to 5 minimum wages	Yes, sometimes	Yes, always	Yes, with water and sodium hypochlorite (bleach)	No	Weekly or more frequently	Weekly	No	Fortnightly	Monthly or less frequently	Yes	Yes	No	Yes	No	Yes	It is stored in the fridge and only taken out when it's time to prepare the meat	No	No	Yes	Fridge	Monthly	Twice a year	No	Yes	30 minutes	Yes	No	Yes	No	Yes	Yes	No	Tap water	No
I agree	18 to 28 years	Female	Master's / Doctorate	From 5 to 10 minimum wages	Yes, sometimes	Yes, always	Yes, with water	No	Twice a month	Daily	Yes	Monthly	Monthly or less frequently	Yes	Yes	No	Yes	No	Yes	I use the microwave to defrost it	No	No	Yes	Fridge	Every two to three months	Twice a year	No	No	30 minutes	No	No	No	No	Yes	Yes	No	Filtered	No
I agree	29 to 39 years	Female	Completed higher education	From 1 to 2 minimum wages	Yes, but rarely	Yes, sometimes	Yes, with water	No	Weekly or more frequently	Daily	Yes	Monthly	Twice a month	Yes	Yes	Yes, Chicken	No	No	No	I leave it on the counter until it's time to prepare the meat.	Yes, it is stored anywhere in the fridge where there is available space	No	No	Fridge	Monthly	Monthly or more frequently	No	No	30 minutes	No	No	No	Yes	Yes	Yes	No	Tap water	No
I agree	40 to 50 years	Female	Incomplete higher education	From 5 to 10 minimum wages	Yes, sometimes	Yes, always	Yes, with water and commercial vegetable disinfectant	Yes	Weekly or more frequently	Daily	No	Weekly	Twice a month	Yes	Yes	No	No	No	Yes	I don't keep meat in the freezer	No	No	Yes	On top of the countertop in closed container	Every two to three months	Monthly or more frequently	No	No	30 minutes	Yes	No	No	No	No	Yes	No	Filtered	Yes
I agree	51 to 61 years	Female	Completed high school	From 5 to 10 minimum wages	Yes, always	Yes, always	Yes, with water	Yes	Weekly or more frequently	Weekly	No	Fortnightly	Monthly or less frequently	No	Yes	Yes, Chicken	No	No	Yes	It is stored in the fridge and only taken out when it's time to prepare the meat	Yes, in a specific compartment inside the fridge	No	No	Fridge	Annually or less frequently	Monthly or more frequently	No	No	30 minutes	Yes	Yes	Yes	Yes	Yes	Yes	Yes	Filtered	Yes
I agree	18 to 28 years	Female	Incomplete higher education	More than 20 minimum wages	Yes, always	Yes, always	Yes, with water	No	Weekly or more frequently	Daily	No	Fortnightly	Monthly or less frequently	Yes	Yes	No	No	No	No	I use the microwave to defrost it	Yes, in a specific compartment inside the fridge	Yes, by rinsing with water	No	Fridge	Annually or less frequently	Once every three months	Yes	Yes	30 minutes	Yes	No	No	Yes	Yes	No	No	Filtered	No
I agree	40 to 50 years	Female	Master's / Doctorate	From 5 to 10 minimum wages	Yes, sometimes	Yes, always	Yes, with water and sodium hypochlorite (bleach)	Yes	Monthly	Weekly	No	Monthly	Monthly or less frequently	Yes	Yes	No	No	No	No	It is stored in the fridge and only taken out when it's time to prepare the meat	Yes, on the fridge door	No	Yes	Fridge	Every six months	Twice a year	Yes	No	30 minutes	Yes	Yes	No	No	No	No	No	Tap water	No
I agree	40 to 50 years	Female	Completed higher education	More than 20 minimum wages	Yes, sometimes	Yes, always	Yes, with water and commercial vegetable disinfectant	No	Weekly or more frequently	After preparing all meals	No	Weekly	Monthly or less frequently	No	Yes	No	No	No	Yes	I leave it on the counter until it's time to prepare the meat.	Yes, on the fridge door	No	Yes	Fridge	Every two to three months	Monthly or more frequently	No	No	30 minutes	Yes	Yes	Yes	No	No	Yes	No	Filtered	No
I agree	29 to 39 years	Female	Lato sensu postgraduate	From 2 to 5 minimum wages	Yes, sometimes	Yes, always	Yes, with water	Yes	Weekly or more frequently	After preparing all meals	No	Fortnightly	Monthly or less frequently	No	Yes	No	Yes	No	Yes	It is stored in the fridge and only taken out when it's time to prepare the meat	Yes, it is stored anywhere in the fridge where there is available space	No	No	Fridge	Every two to three months	Once every three months	No	No	30 minutes	No	No	No	No	No	No	No	Tap water	No
I agree	40 to 50 years	Female	Completed higher education	From 10 to 20 minimum wages	Yes, sometimes	Yes, always	Yes, with water and commercial vegetable disinfectant	No	Weekly or more frequently	Weekly	Yes	Weekly	Weekly	Yes	Yes	No	No	No	Yes	It is stored in the fridge and only taken out when it's time to prepare the meat	Yes, in a specific compartment inside the fridge	No	No	Fridge	Monthly	Monthly or more frequently	No	No	30 minutes	No	No	No	Yes	No	Yes	No	Filtered	No
I agree	40 to 50 years	Male	Lato sensu postgraduate	From 5 to 10 minimum wages	Yes, sometimes	Yes, always	Yes, with water and sodium hypochlorite (bleach)	Yes	Weekly or more frequently	After preparing all meals	No	Fortnightly	Monthly or less frequently	Yes	Yes	No	Yes	No	Yes	It is stored in the fridge and only taken out when it's time to prepare the meat	Yes, in a specific compartment inside the fridge	No	Yes	Fridge	Every six months	Twice a year	Yes	Yes	30 minutes	No	No	Yes	No	No	Yes	No	Filtered	No
I agree	40 to 50 years	Female	Completed higher education	From 5 to 10 minimum wages	Yes, always	Yes, always	Yes, with water and commercial vegetable disinfectant	Yes	Weekly or more frequently	After preparing all meals	No	Monthly	Monthly or less frequently	Yes	Yes	No	No	No	No	It is stored in the fridge and only taken out when it's time to prepare the meat	Yes, in a specific compartment inside the fridge	No	No	Fridge	Every two to three months	Once every three months	Yes	Yes	30 minutes	Yes	No	Yes	Yes	No	Yes	No	Tap water	No
I agree	18 to 28 years	Male	Incomplete higher education	From 1 to 2 minimum wages	Yes, sometimes	Yes, always	Yes, with water	No	Monthly	Monthly	No	Monthly	Monthly or less frequently	Yes	No	No	No	No	No	I leave it on the counter until it's time to prepare the meat.	Yes, on the fridge door	No	No	Fridge	Every six months	Once every three months	No	No	30 minutes	Yes	No	No	No	No	No	No	Tap water	Yes
I agree	40 to 50 years	Female	Lato sensu postgraduate	More than 20 minimum wages	Yes, always	Yes, always	Yes, with water	No	Weekly or more frequently	Weekly	No	Fortnightly	Monthly or less frequently	No	Yes	No	Yes	Yes	Yes	It is stored in the fridge and only taken out when it's time to prepare the meat	Yes, on the fridge door	No	Yes	Fridge	Annually or less frequently	Annually or less frequently	Yes	No	30 minutes	No	Yes	No	No	Yes	Yes	No	Filtered	Yes
I agree	29 to 39 years	Female	Lato sensu postgraduate	From 10 to 20 minimum wages	Yes, sometimes	Yes, always	Yes, with water	Yes	Weekly or more frequently	Daily	Yes	Monthly	Daily	Yes	Yes	No	Yes	No	Yes	It is stored in the fridge and only taken out when it's time to prepare the meat	Yes, in a specific compartment inside the fridge	No	Yes	Fridge	Every two to three months	Monthly or more frequently	Yes	No	3-4 hours	Yes	No	Yes	Yes	Yes	Yes	No	Tap water	Yes
I agree	18 to 28 years	Female	Completed higher education	From 10 to 20 minimum wages	Yes, sometimes	Yes, always	Yes, with water	No	Weekly or more frequently	Daily	Yes	Fortnightly	Monthly or less frequently	Yes	Yes	No	Yes	No	Yes	I leave it on the counter until it's time to prepare the meat.	No	No	Yes	Fridge	Every six months	Monthly or more frequently	No	No	1-2 hours	Yes	Yes	No	No	No	Yes	No	Tap water	Yes
I agree	40 to 50 years	Female	Lato sensu postgraduate	From 10 to 20 minimum wages	Yes, sometimes	Yes, always	Yes, with water and commercial vegetable disinfectant	No	Weekly or more frequently	Weekly	No	Fortnightly	Monthly or less frequently	No	Yes	No	Yes	Yes	Yes	I leave it on the counter until it's time to prepare the meat.	Yes, on the fridge door	No	Yes	Fridge	Every six months	Once every three months	No	No	30 minutes	Yes	No	No	Yes	Yes	Yes	No	Tap water	No
I agree	40 to 50 years	Male	Lato sensu postgraduate	From 2 to 5 minimum wages	Yes, sometimes	Yes, always	Yes, with water	No	Weekly or more frequently	After preparing all meals	Yes	Weekly	Twice a month	Yes	Yes	No	Yes	No	Yes	I leave it on the counter until it's time to prepare the meat.	Yes, on the fridge door	No	No	Fridge	Twice a month	Monthly or more frequently	Yes	No	30 minutes	Yes	Yes	Yes	Yes	No	No	No	Filtered	No
I agree	29 to 39 years	Male	Completed higher education	From 10 to 20 minimum wages	Yes, sometimes	Yes, always	Yes, with water	No	Twice a month	Weekly	No	Monthly	Monthly or less frequently	Yes	Yes	No	Yes	No	Yes	It is stored in the fridge and only taken out when it's time to prepare the meat	Yes, it is stored anywhere in the fridge where there is available space	No	Yes	Fridge	Annually or less frequently	Annually or less frequently	Yes	No	30 minutes	Yes	No	No	No	No	Yes	No	Tap water	No
I agree	29 to 39 years	Female	Completed higher education	From 5 to 10 minimum wages	Yes, sometimes	Yes, always	Yes, with water	No	Twice a month	Daily	No	Monthly	Monthly or less frequently	Yes	Yes	No	No	No	Yes	It is stored in the fridge and only taken out when it's time to prepare the meat	Yes, on the fridge door	No	No	Fridge	Monthly	Monthly or more frequently	Yes	No	1-2 hours	Yes	No	No	Yes	No	Yes	Yes	Tap water	Yes
I agree	29 to 39 years	Female	Completed higher education	From 2 to 5 minimum wages	Yes, always	Yes, always	Yes, with water	Yes	Weekly or more frequently	Daily	Yes	Weekly	Twice a month	Yes	Yes	No	Yes	No	Yes	It is stored in the fridge and only taken out when it's time to prepare the meat	Yes, in a specific compartment inside the fridge	No	No	Fridge	Monthly	Monthly or more frequently	Yes	No	30 minutes	Yes	Yes	No	Yes	No	No	No	Filtered	No
I agree	18 to 28 years	Male	Incomplete higher education	From 2 to 5 minimum wages	Yes, sometimes	Yes, always	Yes, with water	Yes	Weekly or more frequently	After preparing all meals	No	Weekly	Monthly or less frequently	Yes	Yes	Yes, all	Yes	No	No	It is stored in the fridge and only taken out when it's time to prepare the meat	No	No	No	Fridge	Monthly	Twice a year	Yes	No	1-2 hours	Yes	No	Yes	Yes	Yes	No	No	Tap water	Yes
I agree	29 to 39 years	Male	Completed higher education	From 5 to 10 minimum wages	Yes, sometimes	Yes, always	Yes, with water and sodium hypochlorite (bleach)	Yes	Weekly or more frequently	Weekly	Yes	Monthly	Monthly or less frequently	Yes	Yes	No	Yes	No	Yes	I use the microwave to defrost it	Yes, in a specific compartment inside the fridge	No	Yes	Fridge	Annually or less frequently	Twice a year	Yes	No	30 minutes	No	Yes	No	Yes	Yes	Yes	No	Filtered	Yes
I agree	29 to 39 years	Female	Completed higher education	From 5 to 10 minimum wages	Yes, sometimes	Yes, sometimes	Yes, with water and sodium hypochlorite (bleach)	No	Twice a month	Weekly	No	Monthly	Monthly or less frequently	Yes	Yes	No	Yes	No	Yes	It is stored in the fridge and only taken out when it's time to prepare the meat	Yes, on the fridge door	No	Yes	Fridge	Annually or less frequently	Annually or less frequently	Yes	No	30 minutes	No	No	No	No	No	Yes	No	Filtered	No
I agree	40 to 50 years	Male	Master's / Doctorate	From 5 to 10 minimum wages	Yes, always	Yes, always	Yes, with water and sodium hypochlorite (bleach)	Yes	Twice a month	After preparing all meals	No	Monthly	Monthly or less frequently	Yes	Yes	No	Yes	No	Yes	I leave it on the counter until it's time to prepare the meat.	Yes, in a specific compartment inside the fridge	No	No	Fridge	Every two to three months	Twice a year	Yes	No	30 minutes	No	No	Yes	No	Yes	Yes	No	Tap water	Yes
I agree	18 to 28 years	Female	Completed high school	From 1 to 2 minimum wages	Yes, always	Yes, always	Yes, with water	No	Monthly	Weekly	No	Monthly	Monthly or less frequently	Yes	Yes	No	Yes	No	Yes	I leave it on the counter until it's time to prepare the meat.	Yes, it is stored anywhere in the fridge where there is available space	No	No	Fridge	Monthly	Once every three months	Yes	No	30 minutes	Yes	Yes	No	Yes	No	Yes	No	Tap water	Yes
I agree	62 years or more	Male	Lato sensu postgraduate	From 10 to 20 minimum wages	Yes, but rarely	Yes, sometimes	Yes, with water	No	Weekly or more frequently	After preparing all meals	No	Weekly	Monthly or less frequently	Yes	Yes	No	Yes	No	Yes	It is stored in the fridge and only taken out when it's time to prepare the meat	Yes, on the fridge door	No	Yes	Fridge	Annually or less frequently	Annually or less frequently	No	No	30 minutes	Yes	No	Yes	Yes	Yes	Yes	Yes	Tap water	Yes
I agree	29 to 39 years	Male	Master's / Doctorate	More than 20 minimum wages	Yes, sometimes	Yes, always	Yes, with water	No	Weekly or more frequently	After preparing all meals	Yes	Fortnightly	Twice a month	Yes	Yes	No	Yes	No	Yes	It is stored in the fridge and only taken out when it's time to prepare the meat	Yes, in a specific compartment inside the fridge	No	Yes	Fridge	Monthly	Monthly or more frequently	Yes	No	30 minutes	Yes	No	Yes	Yes	Yes	Yes	No	Filtered	No
I agree	18 to 28 years	Female	Incomplete higher education	From 1 to 2 minimum wages	Yes, sometimes	Yes, always	Yes, with water and sodium hypochlorite (bleach)	No	Monthly	After preparing all meals	No	Monthly	Monthly or less frequently	No	Yes	No	No	No	No	I leave it on the counter until it's time to prepare the meat.	Yes, in a specific compartment inside the fridge	No	No	Fridge	Twice a month	Monthly or more frequently	Yes	Yes	30 minutes	Yes	Yes	No	Yes	No	Yes	No	Filtered	No
I agree	18 to 28 years	Male	Incomplete higher education	Up to 1 minimum wage	Yes, always	Yes, always	Yes, with water and sodium hypochlorite (bleach)	Yes	Weekly or more frequently	After preparing all meals	No	Weekly	Weekly	Yes	Yes	No	No	No	No	I leave it on the counter until it's time to prepare the meat.	Yes, on the fridge door	No	No	Fridge	Every two to three months	Monthly or more frequently	No	Yes	30 minutes	Yes	Yes	Yes	Yes	No	No	No	Tap water	Yes
I agree	18 to 28 years	Female	Incomplete higher education	From 5 to 10 minimum wages	Yes, always	Yes, always	Yes, with water and commercial vegetable disinfectant	No	Weekly or more frequently	After preparing all meals	No	Weekly	Daily	Yes	Yes	No	Yes	No	Yes	I leave it on the counter until it's time to prepare the meat.	Yes, on the fridge door	No	Yes	Fridge	Every six months	Monthly or more frequently	Yes	Yes	1-2 hours	Yes	No	No	No	No	No	No	Filtered	No
I agree	18 to 28 years	Female	Incomplete higher education	From 2 to 5 minimum wages	Yes, sometimes	Yes, sometimes	Yes, with water	No	Weekly or more frequently	After preparing all meals	Yes	Fortnightly	Monthly or less frequently	Yes	Yes	No	No	No	Yes	It is stored in the fridge and only taken out when it's time to prepare the meat	Yes, in a specific compartment inside the fridge	No	Yes	Fridge	Twice a month	Monthly or more frequently	Yes	No	3-4 hours	Yes	No	Yes	No	Yes	Yes	No	Filtered	Yes
I agree	18 to 28 years	Female	Completed higher education	From 5 to 10 minimum wages	Yes, sometimes	Yes, always	Yes, with water and sodium hypochlorite (bleach)	No	Weekly or more frequently	Weekly	Yes	Fortnightly	Monthly or less frequently	Yes	No	No	No	No	Yes	I use the microwave to defrost it	Yes, in a specific compartment inside the fridge	No	No	Fridge	Every two to three months	Twice a year	No	Yes	30 minutes	Yes	No	No	Yes	Yes	Yes	No	Bottled mineral water	Yes
I agree	29 to 39 years	Female	Master's / Doctorate	From 5 to 10 minimum wages	Yes, sometimes	Yes, always	No	Yes	Weekly or more frequently	Weekly	No	Monthly	Monthly or less frequently	Yes	Yes	No	No	No	No	I don't keep meat in the freezer	Yes, in a specific compartment inside the fridge	No	No	Fridge	Every six months	Once every three months	Yes	No	30 minutes	Yes	No	Yes	Yes	Yes	No	Yes	Tap water	Yes
I agree	29 to 39 years	Male	Master's / Doctorate	From 10 to 20 minimum wages	Yes, sometimes	Yes, sometimes	No	No	Twice a month	Weekly	Yes	Fortnightly	Weekly	Yes	No	No	Yes	No	Yes	It is stored in the fridge and only taken out when it's time to prepare the meat	Yes, it is stored anywhere in the fridge where there is available space	No	Yes	Fridge	Monthly	Once every three months	No	No	1-2 hours	Yes	No	Yes	Yes	No	Yes	No	Tap water	Yes
I agree	29 to 39 years	Male	Incomplete higher education	From 1 to 2 minimum wages	Yes, always	Yes, always	Yes, with water and sodium hypochlorite (bleach)	No	Weekly or more frequently	Daily	No	Fortnightly	Twice a month	Yes	Yes	Yes, all	No	No	No	I use the microwave to defrost it	Yes, on the fridge door	No	No	Fridge	Twice a month	Monthly or more frequently	No	No	30 minutes	No	Yes	No	Yes	No	No	No	Tap water	No
I agree	40 to 50 years	Female	Completed higher education	From 2 to 5 minimum wages	Yes, always	Yes, always	Yes, with water	No	Weekly or more frequently	Daily	No	Fortnightly	Monthly or less frequently	Yes	Yes	No	Yes	No	Yes	It is stored in the fridge and only taken out when it's time to prepare the meat	Yes, on the fridge door	No	Yes	Fridge	Annually or less frequently	Twice a year	No	No	30 minutes	Yes	No	No	No	Yes	Yes	No	Tap water	Yes
I agree	18 to 28 years	Female	Incomplete higher education	From 2 to 5 minimum wages	Yes, but rarely	Yes, always	Yes, with water and sodium hypochlorite (bleach)	No	Weekly or more frequently	Daily	Yes	Fortnightly	Monthly or less frequently	Yes	Yes	No	No	No	No	I leave it on the counter until it's time to prepare the meat.	Yes, it is stored anywhere in the fridge where there is available space	No	Yes	Fridge	Every two to three months	Monthly or more frequently	No	Yes	1-2 hours	No	Yes	No	No	No	Yes	Yes	Filtered	Yes
I agree	18 to 28 years	Male	Completed higher education	From 5 to 10 minimum wages	Yes, sometimes	Yes, always	Yes, with water	No	Twice a month	Daily	No	Monthly	Monthly or less frequently	Yes	Yes	No	Yes	No	Yes	It is stored in the fridge and only taken out when it's time to prepare the meat	Yes, in a specific compartment inside the fridge	No	No	Inside the stove	Annually or less frequently	Annually or less frequently	Yes	No	30 minutes	No	Yes	Yes	Yes	No	No	No	Tap water	No
I agree	29 to 39 years	Female	Completed high school	From 5 to 10 minimum wages	Yes, always	Yes, always	Yes, with water	No	Weekly or more frequently	After preparing all meals	No	Weekly	Daily	No	Yes	No	No	No	Yes	It is stored in the fridge and only taken out when it's time to prepare the meat	Yes, on the fridge door	No	Yes	Fridge	Monthly	Twice a year	No	Yes	30 minutes	No	Yes	No	No	Yes	Yes	No	Bottled mineral water	No
I agree	29 to 39 years	Male	Lato sensu postgraduate	From 10 to 20 minimum wages	Yes, sometimes	Yes, always	Yes, with water and commercial vegetable disinfectant	No	Weekly or more frequently	Weekly	No	Fortnightly	Monthly or less frequently	Yes	Yes	No	No	No	No	It is stored in the fridge and only taken out when it's time to prepare the meat	Yes, in a specific compartment inside the fridge	No	No	Fridge	Every two to three months	Monthly or more frequently	No	No	1-2 hours	Yes	No	Yes	No	No	No	No	Bottled mineral water	Yes
I agree	18 to 28 years	Female	Completed high school	From 2 to 5 minimum wages	Yes, sometimes	Yes, sometimes	Yes, with water and sodium hypochlorite (bleach)	No	Weekly or more frequently	Weekly	No	Monthly	Monthly or less frequently	Yes	Yes	No	No	No	Yes	It is stored in the fridge and only taken out when it's time to prepare the meat	Yes, on the fridge door	No	No	Fridge	Monthly	Annually or less frequently	Yes	No	30 minutes	No	No	Yes	Yes	No	Yes	No	Tap water	Yes
I agree	18 to 28 years	Female	Incomplete higher education	From 5 to 10 minimum wages	Yes, always	Yes, always	Yes, with water	No	Weekly or more frequently	Weekly	No	Monthly	Monthly or less frequently	Yes	Yes	No	No	No	No	I use the microwave to defrost it	Yes, it is stored anywhere in the fridge where there is available space	No	Yes	Fridge	Annually or less frequently	Once every three months	No	No	3-4 hours	Yes	No	Yes	Yes	Yes	Yes	Yes	Tap water	Yes
I agree	51 to 61 years	Female	Lato sensu postgraduate	Up to 1 minimum wage	Yes, sometimes	Yes, sometimes	Yes, with water	No	Weekly or more frequently	Daily	No	Monthly	Monthly or less frequently	Yes	Yes	No	Yes	No	Yes	I use the microwave to defrost it	Yes, in a specific compartment inside the fridge	No	Yes	Fridge	Monthly	Monthly or more frequently	No	No	3-4 hours	Yes	No	Yes	No	Yes	Yes	Yes	Tap water	Yes
I agree	18 to 28 years	Female	Completed higher education	From 5 to 10 minimum wages	Yes, always	Yes, always	Yes, with water and commercial vegetable disinfectant	No	Weekly or more frequently	Daily	No	Monthly	Weekly	Yes	Yes	No	No	No	Yes	It is stored in the fridge and only taken out when it's time to prepare the meat	Yes, it is stored anywhere in the fridge where there is available space	No	Yes	On top of the countertop in closed container	Every six months	Twice a year	No	No	30 minutes	Yes	No	No	No	Yes	Yes	No	Tap water	Yes
I agree	29 to 39 years	Male	Master's / Doctorate	More than 20 minimum wages	Yes, sometimes	Yes, always	Yes, with water	No	Twice a month	Monthly	Yes	Fortnightly	Monthly or less frequently	No	Yes	No	Yes	Yes	Yes	It is stored in the fridge and only taken out when it's time to prepare the meat	Yes, on the fridge door	No	No	Fridge	Every six months	Annually or less frequently	Yes	No	30 minutes	Yes	No	No	Yes	No	Yes	No	Filtered	Yes
I agree	18 to 28 years	Female	Incomplete higher education	From 2 to 5 minimum wages	Yes, sometimes	Yes, sometimes	Yes, with water	No	Weekly or more frequently	After preparing all meals	Yes	Monthly	Daily	Yes	No	No	Yes	No	Yes	I leave it on the counter until it's time to prepare the meat.	No	Yes, by scrubbing with a sponge, water, and dish soap	Yes	Fridge	Every six months	Monthly or more frequently	Yes	No	30 minutes	Yes	No	Yes	Yes	Yes	Yes	No	Tap water	Yes
I agree	29 to 39 years	Female	Lato sensu postgraduate	More than 20 minimum wages	No	Yes, sometimes	Yes, with water	No	Weekly or more frequently	Weekly	No	Monthly	Weekly	Yes	Yes	No	No	No	Yes	It is stored in the fridge and only taken out when it's time to prepare the meat	Yes, in a specific compartment inside the fridge	No	No	Fridge	Every six months	Once every three months	Yes	No	30 minutes	No	No	Yes	Yes	Yes	Yes	Yes	Filtered	No
I agree	29 to 39 years	Male	Completed higher education	From 5 to 10 minimum wages	Yes, sometimes	Yes, always	Yes, with water	Yes	Weekly or more frequently	Monthly	No	Fortnightly	Monthly or less frequently	Yes	Yes	No	No	No	Yes	It is stored in the fridge and only taken out when it's time to prepare the meat	Yes, it is stored anywhere in the fridge where there is available space	No	Yes	Fridge	Every six months	Annually or less frequently	Yes	No	30 minutes	No	No	Yes	Yes	No	No	No	Filtered	No
I agree	29 to 39 years	Male	Completed higher education	From 2 to 5 minimum wages	Yes, sometimes	Yes, always	Yes, with water	No	Twice a month	Monthly	No	Fortnightly	Monthly or less frequently	Yes	Yes	No	No	No	Yes	I leave it on the counter until it's time to prepare the meat.	No	No	No	Fridge	Annually or less frequently	Monthly or more frequently	Yes	Yes	30 minutes	Yes	No	No	Yes	Yes	Yes	No	Tap water	Yes
I agree	40 to 50 years	Female	Completed higher education	From 2 to 5 minimum wages	Yes, sometimes	Yes, always	Yes, with water	Yes	Twice a month	Weekly	No	Weekly	Monthly or less frequently	Yes	Yes	No	Yes	No	No	I leave it on the counter until it's time to prepare the meat.	Yes, in a specific compartment inside the fridge	No	No	Fridge	Annually or less frequently	Twice a year	No	No	30 minutes	Yes	No	No	Yes	No	No	No	Filtered	No
I agree	18 to 28 years	Female	Master's / Doctorate	From 2 to 5 minimum wages	Yes, always	Yes, always	Yes, with water and sodium hypochlorite (bleach)	No	Weekly or more frequently	Weekly	No	Weekly	Monthly or less frequently	Yes	Yes	Yes, all	No	No	Yes	I leave it on the counter until it's time to prepare the meat.	Yes, it is stored anywhere in the fridge where there is available space	No	No	Fridge	Every six months	Once every three months	Yes	Yes	30 minutes	Yes	No	No	No	No	No	No	Filtered	No
I agree	29 to 39 years	Female	Lato sensu postgraduate	From 2 to 5 minimum wages	Yes, sometimes	Yes, always	Yes, with water	No	Every two months or less frequently	Monthly	No	Weekly	Monthly or less frequently	Yes	No	No	Yes	No	Yes	It is stored in the fridge and only taken out when it's time to prepare the meat	Yes, in a specific compartment inside the fridge	No	No	I do not eat food prepared the day before	Annually or less frequently	Twice a year	Yes	No	1-2 hours	Yes	No	No	Yes	No	No	No	Filtered	Yes
I agree	18 to 28 years	Female	Incomplete higher education	Up to 1 minimum wage	Yes, sometimes	Yes, sometimes	Yes, with water	No	Every two months or less frequently	Weekly	No	Monthly	Monthly or less frequently	Yes	Yes	No	No	No	No	It is stored in the fridge and only taken out when it's time to prepare the meat	Yes, on the fridge door	No	No	Fridge	Annually or less frequently	Once every three months	No	No	30 minutes	Yes	No	No	Yes	Yes	No	Yes	Tap water	Yes
I agree	51 to 61 years	Male	Master's / Doctorate	More than 20 minimum wages	Yes, always	Yes, always	Yes, with water	Yes	Weekly or more frequently	After preparing all meals	No	Fortnightly	Daily	No	Yes	No	Yes	No	Yes	It is stored in the fridge and only taken out when it's time to prepare the meat	Yes, in a specific compartment inside the fridge	No	Yes	Fridge	Every two to three months	Twice a year	Yes	No	30 minutes	Yes	No	No	Yes	Yes	Yes	No	Tap water	No
I agree	18 to 28 years	Female	Completed higher education	From 2 to 5 minimum wages	Yes, sometimes	Yes, always	Yes, with water and sodium hypochlorite (bleach)	Yes	Weekly or more frequently	Weekly	No	Monthly	Monthly or less frequently	Yes	No	No	Yes	No	Yes	I leave it on the counter until it's time to prepare the meat.	Yes, on the fridge door	No	Yes	Fridge	Annually or less frequently	Annually or less frequently	No	No	1-2 hours	No	No	Yes	Yes	No	Yes	No	Filtered	Yes
I agree	18 to 28 years	Female	Lato sensu postgraduate	From 10 to 20 minimum wages	Yes, sometimes	Yes, always	Yes, with water and commercial vegetable disinfectant	Yes	Weekly or more frequently	Weekly	No	Monthly	Monthly or less frequently	Yes	Yes	Yes, Chicken	No	No	Yes	It is stored in the fridge and only taken out when it's time to prepare the meat	Yes, in a specific compartment inside the fridge	No	No	Fridge	Annually or less frequently	Once every three months	No	Yes	30 minutes	Yes	No	No	Yes	No	No	No	Filtered	No
I agree	29 to 39 years	Male	Completed higher education	From 5 to 10 minimum wages	Yes, always	Yes, always	Yes, with water and commercial vegetable disinfectant	Yes	Weekly or more frequently	Weekly	No	Fortnightly	Twice a month	No	Yes	No	Yes	No	Yes	It is stored in the fridge and only taken out when it's time to prepare the meat	Yes, in a specific compartment inside the fridge	No	Yes	Fridge	Every six months	Twice a year	No	No	30 minutes	Yes	No	Yes	No	Yes	No	No	Filtered	Yes
I agree	29 to 39 years	Male	Completed higher education	From 5 to 10 minimum wages	Yes, always	Yes, always	Yes, with water	No	Weekly or more frequently	Daily	No	Fortnightly	Monthly or less frequently	No	Yes	No	Yes	No	Yes	It is stored in the fridge and only taken out when it's time to prepare the meat	Yes, it is stored anywhere in the fridge where there is available space	No	Yes	Fridge	Every six months	Once every three months	No	Yes	1-2 hours	Yes	Yes	No	Yes	Yes	No	Yes	Filtered	Yes
I agree	29 to 39 years	Female	Completed higher education	From 5 to 10 minimum wages	No	No	Yes, with water and sodium hypochlorite (bleach)	No	Weekly or more frequently	Weekly	No	Fortnightly	Monthly or less frequently	No	Yes	No	No	No	Yes	It is stored in the fridge and only taken out when it's time to prepare the meat	Yes, in a specific compartment inside the fridge	No	Yes	Fridge	Monthly	Twice a year	No	Yes	30 minutes	No	Yes	No	Yes	No	No	No	Tap water	Yes
I agree	29 to 39 years	Female	Lato sensu postgraduate	From 5 to 10 minimum wages	Yes, always	Yes, always	Yes, with water and commercial vegetable disinfectant	Yes	Weekly or more frequently	After preparing all meals	Yes	Fortnightly	Weekly	No	Yes	No	Yes	No	Yes	It is stored in the fridge and only taken out when it's time to prepare the meat	Yes, in a specific compartment inside the fridge	No	No	Fridge	Weekly or more frequently	Monthly or more frequently	Yes	Yes	30 minutes	Yes	Yes	No	No	No	No	No	Bottled mineral water	Yes
I agree	18 to 28 years	Female	Completed high school	From 2 to 5 minimum wages	Yes, sometimes	Yes, always	Yes, with water	Yes	Weekly or more frequently	After preparing all meals	Yes	Fortnightly	Daily	Yes	Yes	No	No	No	No	I leave it on the counter until it's time to prepare the meat.	Yes, in a specific compartment inside the fridge	No	No	Fridge	Weekly or more frequently	Monthly or more frequently	Yes	No	30 minutes	Yes	No	No	Yes	No	Yes	Yes	Tap water	Yes
I agree	29 to 39 years	Male	Master's / Doctorate	From 2 to 5 minimum wages	Yes, always	Yes, always	Yes, with water and sodium hypochlorite (bleach)	Yes	Weekly or more frequently	Daily	No	Weekly	Weekly	Yes	Yes	No	No	No	No	It is stored in the fridge and only taken out when it's time to prepare the meat	Yes, in a specific compartment inside the fridge	No	No	Fridge	Every two to three months	Once every three months	No	No	30 minutes	No	No	Yes	Yes	Yes	Yes	No	Tap water	Yes
I agree	18 to 28 years	Female	Completed higher education	From 1 to 2 minimum wages	Yes, always	Yes, always	Yes, with water	Yes	Weekly or more frequently	After preparing all meals	No	Fortnightly	Weekly	Yes	Yes	No	Yes	No	Yes	It is stored in the fridge and only taken out when it's time to prepare the meat	Yes, in a specific compartment inside the fridge	No	Yes	Fridge	Annually or less frequently	Monthly or more frequently	No	No	30 minutes	No	Yes	No	Yes	No	No	No	Tap water	Yes
I agree	29 to 39 years	Female	Master's / Doctorate	From 1 to 2 minimum wages	Yes, sometimes	Yes, always	Yes, with water	No	Weekly or more frequently	Weekly	No	Monthly	Monthly or less frequently	Yes	Yes	No	Yes	No	Yes	It is stored in the fridge and only taken out when it's time to prepare the meat	Yes, in a specific compartment inside the fridge	No	Yes	Fridge	Every two to three months	Once every three months	Yes	No	30 minutes	No	No	Yes	Yes	No	Yes	No	Tap water	No
I agree	18 to 28 years	Male	Completed higher education	More than 20 minimum wages	Yes, always	Yes, always	Yes, with water	No	Weekly or more frequently	Weekly	No	Monthly	Monthly or less frequently	Yes	Yes	No	No	No	No	It is stored in the fridge and only taken out when it's time to prepare the meat	Yes, on the fridge door	No	No	I do not eat food prepared the day before	Every two to three months	Once every three months	Yes	No	3-4 hours	Yes	No	Yes	No	No	No	No	Tap water	Yes
I agree	29 to 39 years	Female	Completed higher education	From 5 to 10 minimum wages	Yes, always	Yes, always	Yes, with water and sodium hypochlorite (bleach)	Yes	Weekly or more frequently	Weekly	Yes	Weekly	Monthly or less frequently	Yes	Yes	No	Yes	No	No	I leave it on the counter until it's time to prepare the meat.	Yes, on the fridge door	No	Yes	Fridge	Twice a month	Monthly or more frequently	No	Yes	30 minutes	No	No	No	Yes	No	Yes	No	Bottled mineral water	Yes
I agree	29 to 39 years	Female	Lato sensu postgraduate	From 2 to 5 minimum wages	Yes, sometimes	Yes, sometimes	Yes, with water and sodium hypochlorite (bleach)	No	Twice a month	Daily	No	Fortnightly	Monthly or less frequently	No	Yes	No	Yes	No	Yes	I leave it on the counter until it's time to prepare the meat.	Yes, in a specific compartment inside the fridge	No	Yes	Fridge	Monthly	Once every three months	Yes	Yes	30 minutes	Yes	Yes	Yes	Yes	Yes	Yes	No	Filtered	Yes
I agree	18 to 28 years	Female	Completed high school	From 1 to 2 minimum wages	Yes, sometimes	Yes, sometimes	Yes, with water	Yes	Weekly or more frequently	Daily	Yes	Fortnightly	Monthly or less frequently	Yes	No	No	Yes	No	No	I leave it on the counter until it's time to prepare the meat.	Yes, in a specific compartment inside the fridge	No	Yes	Fridge	Every six months	Once every three months	No	No	30 minutes	Yes	No	No	Yes	Yes	Yes	Yes	Tap water	No
I agree	18 to 28 years	Female	Completed higher education	From 5 to 10 minimum wages	Yes, sometimes	Yes, always	Yes, with water and commercial vegetable disinfectant	No	Twice a month	Weekly	Yes	Weekly	Monthly or less frequently	Yes	Yes	No	No	No	No	It is stored in the fridge and only taken out when it's time to prepare the meat	Yes, in a specific compartment inside the fridge	No	No	Fridge	Monthly	Once every three months	Yes	No	30 minutes	No	No	Yes	No	No	No	No	Filtered	Yes
I agree	29 to 39 years	Female	Completed higher education	From 10 to 20 minimum wages	Yes, sometimes	Yes, always	Yes, with water	No	Weekly or more frequently	Weekly	No	Weekly	Monthly or less frequently	No	Yes	No	Yes	Yes	Yes	It is stored in the fridge and only taken out when it's time to prepare the meat	No	No	Yes	Fridge	Annually or less frequently	Monthly or more frequently	No	No	30 minutes	Yes	No	No	Yes	Yes	No	No	Filtered	Yes
I agree	29 to 39 years	Female	Completed higher education	From 5 to 10 minimum wages	Yes, sometimes	Yes, sometimes	Yes, with water	No	Weekly or more frequently	Weekly	No	Monthly	Monthly or less frequently	Yes	Yes	No	No	No	No	It is stored in the fridge and only taken out when it's time to prepare the meat	No	No	Yes	Fridge	Annually or less frequently	Annually or less frequently	Yes	No	30 minutes	Yes	No	Yes	Yes	No	Yes	Yes	Tap water	No
I agree	29 to 39 years	Female	Lato sensu postgraduate	From 5 to 10 minimum wages	Yes, always	Yes, always	Yes, with water and sodium hypochlorite (bleach)	Yes	Weekly or more frequently	Weekly	No	Weekly	Daily	No	Yes	No	No	No	No	I leave it on the counter until it's time to prepare the meat.	Yes, in a specific compartment inside the fridge	No	No	Fridge	Every six months	Once every three months	Yes	Yes	30 minutes	Yes	Yes	Yes	Yes	No	No	No	Filtered	Yes
I agree	29 to 39 years	Female	Completed higher education	From 2 to 5 minimum wages	Yes, always	Yes, always	Yes, with water	No	Twice a month	Weekly	No	Monthly	Monthly or less frequently	Yes	Yes	No	No	No	No	I use the microwave to defrost it	Yes, it is stored anywhere in the fridge where there is available space	No	Yes	I do not eat food prepared the day before	Every six months	Once every three months	No	No	1-2 hours	Yes	No	No	No	Yes	Yes	No	Filtered	Yes
I agree	18 to 28 years	Female	Completed higher education	From 2 to 5 minimum wages	Yes, sometimes	Yes, always	Yes, with water	No	Weekly or more frequently	After preparing all meals	No	Fortnightly	Monthly or less frequently	Yes	Yes	No	No	No	No	It is stored in the fridge and only taken out when it's time to prepare the meat	Yes, in a specific compartment inside the fridge	No	Yes	Fridge	Monthly	Monthly or more frequently	Yes	No	1-2 hours	Yes	No	Yes	Yes	No	No	No	Filtered	Yes
I agree	18 to 28 years	Female	Master's / Doctorate	From 1 to 2 minimum wages	Yes, but rarely	Yes, always	Yes, with water and sodium hypochlorite (bleach)	No	Twice a month	Weekly	No	Weekly	Twice a month	Yes	Yes	No	No	No	No	It is stored in the fridge and only taken out when it's time to prepare the meat	Yes, it is stored anywhere in the fridge where there is available space	No	Yes	Fridge	Monthly	Monthly or more frequently	No	No	30 minutes	Yes	No	No	Yes	No	Yes	No	Tap water	Yes
I agree	29 to 39 years	Female	Master's / Doctorate	From 10 to 20 minimum wages	Yes, sometimes	Yes, sometimes	Yes, with water and sodium hypochlorite (bleach)	No	Weekly or more frequently	Weekly	No	Fortnightly	Monthly or less frequently	Yes	Yes	No	No	No	Yes	It is stored in the fridge and only taken out when it's time to prepare the meat	Yes, in a specific compartment inside the fridge	No	Yes	Fridge	Annually or less frequently	Once every three months	No	No	30 minutes	No	No	Yes	Yes	Yes	Yes	No	Bottled mineral water	Yes
I agree	18 to 28 years	Female	Completed higher education	From 1 to 2 minimum wages	Yes, but rarely	No	Yes, with water and sodium hypochlorite (bleach)	No	Every two months or less frequently	Monthly	Yes	Monthly	Monthly or less frequently	Yes	Yes	No	No	No	No	I leave it on the counter until it's time to prepare the meat.	Yes, it is stored anywhere in the fridge where there is available space	No	No	Fridge	Annually or less frequently	Annually or less frequently	No	No	30 minutes	Yes	No	No	Yes	No	No	No	Filtered	No
I agree	18 to 28 years	Female	Completed higher education	More than 20 minimum wages	Yes, always	Yes, always	Yes, with water and commercial vegetable disinfectant	No	Weekly or more frequently	Weekly	No	Weekly	Monthly or less frequently	No	Yes	No	No	No	Yes	It is stored in the fridge and only taken out when it's time to prepare the meat	Yes, on the fridge door	No	No	Fridge	Every six months	Monthly or more frequently	Yes	No	1-2 hours	Yes	No	Yes	Yes	No	No	No	Filtered	Yes
I agree	18 to 28 years	Female	Master's / Doctorate	From 2 to 5 minimum wages	Yes, but rarely	Yes, sometimes	Yes, with water	Yes	Weekly or more frequently	Weekly	Yes	Monthly	Monthly or less frequently	Yes	Yes	No	No	No	Yes	I leave it on the counter until it's time to prepare the meat.	Yes, it is stored anywhere in the fridge where there is available space	No	No	Fridge	Annually or less frequently	Twice a year	No	No	1-2 hours	Yes	No	Yes	No	Yes	Yes	Yes	Tap water	No
I agree	29 to 39 years	Female	Lato sensu postgraduate	From 2 to 5 minimum wages	Yes, always	Yes, always	Yes, with water	Yes	Weekly or more frequently	Daily	No	Weekly	Monthly or less frequently	Yes	Yes	No	Yes	No	Yes	It is stored in the fridge and only taken out when it's time to prepare the meat	Yes, in a specific compartment inside the fridge	No	Yes	Fridge	Every two to three months	Monthly or more frequently	No	No	1-2 hours	Yes	No	No	No	Yes	Yes	No	Filtered	No
I agree	29 to 39 years	Female	Lato sensu postgraduate	From 5 to 10 minimum wages	Yes, sometimes	Yes, sometimes	Yes, with water	Yes	Weekly or more frequently	Daily	Yes	Fortnightly	Monthly or less frequently	Yes	Yes	No	Yes	No	No	It is stored in the fridge and only taken out when it's time to prepare the meat	Yes, in a specific compartment inside the fridge	No	No	Fridge	Every six months	Annually or less frequently	No	No	30 minutes	No	No	No	Yes	No	No	No	Tap water	No
I agree	40 to 50 years	Male	Completed higher education	From 5 to 10 minimum wages	Yes, sometimes	Yes, always	Yes, with water	No	Weekly or more frequently	Daily	No	Fortnightly	Twice a month	No	Yes	No	Yes	No	No	It is stored in the fridge and only taken out when it's time to prepare the meat	No	No	Yes	Fridge	Twice a month	Once every three months	Yes	No	30 minutes	No	Yes	Yes	Yes	No	No	No	Filtered	No
I agree	29 to 39 years	Female	Completed high school	From 2 to 5 minimum wages	Yes, sometimes	Yes, always	Yes, with water and sodium hypochlorite (bleach)	Yes	Weekly or more frequently	Daily	Yes	Weekly	Monthly or less frequently	Yes	Yes	No	No	No	No	It is stored in the fridge and only taken out when it's time to prepare the meat	Yes, in a specific compartment inside the fridge	No	No	Fridge	Every two to three months	Once every three months	No	No	1-2 hours	Yes	No	Yes	Yes	Yes	No	No	Tap water	No
I agree	18 to 28 years	Female	Completed higher education	From 2 to 5 minimum wages	Yes, sometimes	Yes, always	Yes, with water and commercial vegetable disinfectant	Yes	Weekly or more frequently	Daily	No	Weekly	Twice a month	No	Yes	No	Yes	No	Yes	It is stored in the fridge and only taken out when it's time to prepare the meat	No	No	No	Fridge	Every two to three months	Twice a year	Yes	No	30 minutes	Yes	Yes	No	No	No	Yes	No	Filtered	No
I agree	29 to 39 years	Female	Completed higher education	From 5 to 10 minimum wages	Yes, always	Yes, always	Yes, with water and sodium hypochlorite (bleach)	Yes	Weekly or more frequently	After preparing all meals	No	Fortnightly	Monthly or less frequently	No	Yes	No	Yes	No	Yes	It is stored in the fridge and only taken out when it's time to prepare the meat	No	No	Yes	Fridge	Twice a month	Monthly or more frequently	Yes	Yes	30 minutes	No	No	No	Yes	Yes	Yes	No	Filtered	Yes
I agree	29 to 39 years	Female	Completed higher education	From 2 to 5 minimum wages	Yes, sometimes	Yes, always	Yes, with water	No	Weekly or more frequently	After preparing all meals	No	Weekly	Monthly or less frequently	Yes	Yes	No	Yes	No	Yes	It is stored in the fridge and only taken out when it's time to prepare the meat	Yes, in a specific compartment inside the fridge	No	No	Fridge	Twice a month	Annually or less frequently	Yes	No	30 minutes	Yes	Yes	Yes	No	No	No	Yes	Tap water	Yes
I agree	18 to 28 years	Female	Completed higher education	From 1 to 2 minimum wages	Yes, sometimes	Yes, always	Yes, with water	Yes	Weekly or more frequently	Daily	No	Fortnightly	Twice a month	Yes	No	No	Yes	No	No	I use the microwave to defrost it	Yes, it is stored anywhere in the fridge where there is available space	No	No	Fridge	Monthly	Monthly or more frequently	No	No	30 minutes	Yes	No	No	Yes	No	Yes	No	Bottled mineral water	Yes
I agree	29 to 39 years	Male	Incomplete higher education	From 5 to 10 minimum wages	Yes, sometimes	Yes, always	Yes, with water and commercial vegetable disinfectant	Yes	Twice a month	Weekly	No	Fortnightly	Monthly or less frequently	Yes	Yes	No	Yes	No	Yes	I leave it on the counter until it's time to prepare the meat.	Yes, on the fridge door	No	Yes	Fridge	Every six months	Once every three months	No	No	30 minutes	No	Yes	No	Yes	Yes	No	No	Tap water	Yes
I agree	18 to 28 years	Female	Completed higher education	From 2 to 5 minimum wages	Yes, always	Yes, always	Yes, with water	Yes	Weekly or more frequently	Daily	Yes	Fortnightly	Monthly or less frequently	No	Yes	Yes, all	No	No	No	I leave it on the counter until it's time to prepare the meat.	No	No	No	Fridge	Weekly or more frequently	Once every three months	No	No	30 minutes	Yes	No	Yes	Yes	No	Yes	No	Tap water	Yes
I agree	29 to 39 years	Female	Lato sensu postgraduate	From 5 to 10 minimum wages	Yes, sometimes	Yes, always	Yes, with water and commercial vegetable disinfectant	Yes	Weekly or more frequently	Daily	No	Weekly	Weekly	Yes	Yes	No	Yes	No	Yes	It is stored in the fridge and only taken out when it's time to prepare the meat	No	No	Yes	Fridge	Monthly	Monthly or more frequently	Yes	Yes	1-2 hours	Yes	No	Yes	No	Yes	Yes	Yes	Tap water	Yes
I agree	18 to 28 years	Female	Incomplete higher education	From 2 to 5 minimum wages	Yes, always	Yes, always	Yes, with water and commercial vegetable disinfectant	Yes	Weekly or more frequently	After preparing all meals	No	Fortnightly	Weekly	No	Yes	No	No	No	Yes	It is stored in the fridge and only taken out when it's time to prepare the meat	Yes, in a specific compartment inside the fridge	No	No	Fridge	Twice a month	Monthly or more frequently	Yes	Yes	1-2 hours	No	No	Yes	Yes	No	No	Yes	Filtered	Yes
I agree	18 to 28 years	Male	Completed higher education	From 10 to 20 minimum wages	Yes, sometimes	Yes, sometimes	Yes, with water and sodium hypochlorite (bleach)	No	Weekly or more frequently	Daily	No	Weekly	Weekly	No	Yes	No	Yes	No	No	I leave it on the counter until it's time to prepare the meat.	Yes, it is stored anywhere in the fridge where there is available space	No	Yes	Fridge	Every two to three months	Once every three months	No	Yes	30 minutes	No	No	No	Yes	Yes	Yes	No	Tap water	No
I agree	18 to 28 years	Female	Incomplete higher education	From 5 to 10 minimum wages	Yes, sometimes	Yes, sometimes	Yes, with water	No	Weekly or more frequently	Weekly	Yes	Monthly	Monthly or less frequently	Yes	No	Yes, Chicken	Yes	No	Yes	It is stored in the fridge and only taken out when it's time to prepare the meat	Yes, on the fridge door	No	No	Fridge	Annually or less frequently	Once every three months	No	No	30 minutes	No	No	Yes	Yes	No	No	No	Tap water	Yes
I agree	29 to 39 years	Female	Completed higher education	From 2 to 5 minimum wages	No	Yes, sometimes	Yes, with water	No	Every two months or less frequently	Daily	No	Fortnightly	Monthly or less frequently	Yes	Yes	No	Yes	No	Yes	It is stored in the fridge and only taken out when it's time to prepare the meat	Yes, it is stored anywhere in the fridge where there is available space	No	Yes	Fridge	Every two to three months	Annually or less frequently	Yes	Yes	30 minutes	Yes	Yes	No	Yes	Yes	Yes	No	Filtered	Yes
I agree	40 to 50 years	Female	Lato sensu postgraduate	From 5 to 10 minimum wages	Yes, always	Yes, always	Yes, with water	Yes	Weekly or more frequently	After preparing all meals	No	Fortnightly	Weekly	Yes	Yes	No	No	No	Yes	I use the microwave to defrost it	Yes, in a specific compartment inside the fridge	No	Yes	Fridge	Every two to three months	Monthly or more frequently	Yes	No	30 minutes	Yes	No	Yes	Yes	No	Yes	Yes	Tap water	Yes
I agree	29 to 39 years	Female	Completed higher education	From 2 to 5 minimum wages	Yes, sometimes	Yes, always	Yes, with water	Yes	Weekly or more frequently	After preparing all meals	No	Fortnightly	Monthly or less frequently	Yes	Yes	No	Yes	No	Yes	It is stored in the fridge and only taken out when it's time to prepare the meat	Yes, on the fridge door	No	No	Fridge	Every six months	Twice a year	Yes	No	30 minutes	Yes	No	Yes	Yes	Yes	Yes	Yes	Filtered	Yes
I agree	29 to 39 years	Female	Completed higher education	From 1 to 2 minimum wages	Yes, sometimes	Yes, always	Yes, with water	No	Twice a month	Daily	No	Monthly	Monthly or less frequently	Yes	Yes	No	No	No	Yes	It is stored in the fridge and only taken out when it's time to prepare the meat	Yes, it is stored anywhere in the fridge where there is available space	No	No	Fridge	Every six months	Annually or less frequently	Yes	No	1-2 hours	Yes	No	Yes	Yes	No	No	No	Filtered	Yes
I agree	40 to 50 years	Female	Completed higher education	From 5 to 10 minimum wages	Yes, sometimes	Yes, always	Yes, with water and commercial vegetable disinfectant	No	Weekly or more frequently	Daily	No	Weekly	Twice a month	Yes	Yes	No	Yes	No	Yes	I leave it on the counter until it's time to prepare the meat.	Yes, in a specific compartment inside the fridge	No	Yes	Fridge	Every six months	Once every three months	No	Yes	30 minutes	Yes	Yes	No	No	No	No	No	Tap water	Yes
I agree	40 to 50 years	Female	Completed higher education	From 2 to 5 minimum wages	Yes, sometimes	Yes, always	Yes, with water and commercial vegetable disinfectant	Yes	Twice a month	Monthly	No	Monthly	Monthly or less frequently	No	Yes	No	No	No	No	I don't keep meat in the freezer	Yes, on the fridge door	No	No	Fridge	Every six months	Twice a year	No	No	30 minutes	Yes	Yes	Yes	Yes	Yes	Yes	No	Filtered	No
I agree	29 to 39 years	Female	Lato sensu postgraduate	From 2 to 5 minimum wages	Yes, sometimes	Yes, sometimes	Yes, with water and sodium hypochlorite (bleach)	No	Weekly or more frequently	Weekly	No	Fortnightly	Twice a month	Yes	Yes	Yes, Chicken	No	No	Yes	I leave it on the counter until it's time to prepare the meat.	Yes, in a specific compartment inside the fridge	No	No	Fridge	Monthly	Once every three months	Yes	Yes	30 minutes	Yes	No	No	Yes	Yes	No	No	Tap water	No
I agree	18 to 28 years	Female	Incomplete higher education	From 2 to 5 minimum wages	Yes, sometimes	Yes, always	Yes, with water	No	Weekly or more frequently	Daily	Yes	Fortnightly	Monthly or less frequently	Yes	Yes	No	No	No	No	I leave it on the counter until it's time to prepare the meat.	Yes, in a specific compartment inside the fridge	No	No	Fridge	Every two to three months	Once every three months	No	No	30 minutes	No	Yes	Yes	Yes	No	Yes	No	Tap water	Yes
I agree	18 to 28 years	Female	Completed higher education	From 2 to 5 minimum wages	Yes, sometimes	Yes, always	Yes, with water	Yes	Weekly or more frequently	Daily	Yes	Fortnightly	Monthly or less frequently	No	Yes	No	No	No	No	It is stored in the fridge and only taken out when it's time to prepare the meat	Yes, in a specific compartment inside the fridge	No	No	Fridge	Every six months	Once every three months	Yes	No	1-2 hours	Yes	No	No	No	No	Yes	No	Filtered	Yes
I agree	18 to 28 years	Female	Completed higher education	From 10 to 20 minimum wages	Yes, sometimes	Yes, always	Yes, with water and sodium hypochlorite (bleach)	No	Twice a month	Monthly	No	Monthly	Monthly or less frequently	Yes	Yes	No	Yes	No	No	I leave it on the counter until it's time to prepare the meat.	Yes, on the fridge door	Yes, by rinsing with water	Yes	Fridge	Every two to three months	Twice a year	No	No	1-2 hours	Yes	No	No	Yes	Yes	Yes	No	Filtered	Yes
I agree	29 to 39 years	Female	Lato sensu postgraduate	From 5 to 10 minimum wages	Yes, sometimes	Yes, sometimes	Yes, with water and commercial vegetable disinfectant	Yes	Weekly or more frequently	Daily	No	Monthly	Monthly or less frequently	Yes	Yes	No	No	Yes	No	It is stored in the fridge and only taken out when it's time to prepare the meat	No	No	No	Fridge	Every two to three months	Twice a year	No	No	30 minutes	Yes	No	Yes	Yes	Yes	No	No	Filtered	No
I agree	29 to 39 years	Female	Lato sensu postgraduate	From 5 to 10 minimum wages	Yes, sometimes	Yes, always	Yes, with water	No	Weekly or more frequently	After preparing all meals	Yes	Monthly	Monthly or less frequently	Yes	Yes	No	Yes	No	Yes	I leave it on the counter until it's time to prepare the meat.	Yes, it is stored anywhere in the fridge where there is available space	No	Yes	Fridge	Annually or less frequently	Twice a year	No	No	30 minutes	Yes	No	Yes	Yes	Yes	Yes	No	Tap water	Yes
I agree	18 to 28 years	Female	Master's / Doctorate	From 2 to 5 minimum wages	Yes, always	Yes, always	Yes, with water	No	Weekly or more frequently	Daily	No	Weekly	Monthly or less frequently	Yes	Yes	No	Yes	No	No	It is stored in the fridge and only taken out when it's time to prepare the meat	Yes, in a specific compartment inside the fridge	No	No	Fridge	Monthly	Once every three months	No	No	1-2 hours	Yes	No	No	No	Yes	Yes	No	Tap water	No
I agree	18 to 28 years	Female	Completed higher education	From 5 to 10 minimum wages	Yes, sometimes	Yes, always	Yes, with water	Yes	Weekly or more frequently	Daily	No	Fortnightly	Monthly or less frequently	Yes	No	No	No	No	Yes	It is stored in the fridge and only taken out when it's time to prepare the meat	Yes, in a specific compartment inside the fridge	No	No	Fridge	Monthly	Monthly or more frequently	No	No	30 minutes	No	Yes	Yes	No	No	Yes	No	Tap water	Yes
I agree	18 to 28 years	Female	Lato sensu postgraduate	From 2 to 5 minimum wages	Yes, sometimes	Yes, always	Yes, with water	No	Weekly or more frequently	After preparing all meals	No	Monthly	Monthly or less frequently	Yes	Yes	Yes, all	No	No	No	I leave it on the counter until it's time to prepare the meat.	Yes, on the fridge door	No	Yes	On top of the countertop in closed container	Monthly	Monthly or more frequently	Yes	Yes	30 minutes	Yes	Yes	No	Yes	No	No	No	Tap water	No
I agree	40 to 50 years	Male	Completed higher education	From 2 to 5 minimum wages	Yes, sometimes	Yes, always	Yes, with water and sodium hypochlorite (bleach)	No	Weekly or more frequently	Daily	No	Fortnightly	Monthly or less frequently	Yes	Yes	No	Yes	No	Yes	I leave it on the counter until it's time to prepare the meat.	No	No	No	Fridge	Twice a month	Once every three months	Yes	No	30 minutes	Yes	No	No	Yes	No	No	No	Bottled mineral water	Yes
I agree	29 to 39 years	Female	Lato sensu postgraduate	From 5 to 10 minimum wages	Yes, always	Yes, always	Yes, with water and sodium hypochlorite (bleach)	No	Twice a month	Weekly	Yes	Fortnightly	Daily	Yes	No	No	Yes	No	Yes	It is stored in the fridge and only taken out when it's time to prepare the meat	Yes, in a specific compartment inside the fridge	Yes, by rinsing with water	No	Fridge	Every two to three months	Once every three months	No	Yes	30 minutes	Yes	Yes	Yes	Yes	Yes	Yes	No	Tap water	Yes
I agree	29 to 39 years	Female	Incomplete higher education	From 2 to 5 minimum wages	Yes, always	Yes, always	Yes, with water	Yes	Weekly or more frequently	Daily	Yes	Fortnightly	Monthly or less frequently	Yes	Yes	No	Yes	No	Yes	It is stored in the fridge and only taken out when it's time to prepare the meat	Yes, it is stored anywhere in the fridge where there is available space	No	Yes	Fridge	Twice a month	Monthly or more frequently	Yes	Yes	30 minutes	No	No	No	Yes	No	No	No	Filtered	Yes
I agree	18 to 28 years	Female	Completed high school	From 5 to 10 minimum wages	Yes, sometimes	Yes, always	Yes, with water and sodium hypochlorite (bleach)	No	Weekly or more frequently	Daily	No	Fortnightly	Monthly or less frequently	Yes	Yes	Yes, all	No	No	No	I leave it on the counter until it's time to prepare the meat.	No	Yes, by rinsing with water	No	Fridge	Every two to three months	Monthly or more frequently	No	Yes	30 minutes	Yes	No	Yes	Yes	No	No	No	Tap water	Yes
I agree	29 to 39 years	Male	Lato sensu postgraduate	From 5 to 10 minimum wages	Yes, always	Yes, always	Yes, with water and sodium hypochlorite (bleach)	No	Weekly or more frequently	Daily	No	Monthly	Daily	Yes	Yes	No	Yes	No	Yes	It is stored in the fridge and only taken out when it's time to prepare the meat	Yes, in a specific compartment inside the fridge	Yes, by scrubbing with a sponge, water, and dish soap	Yes	Fridge	Every two to three months	Once every three months	No	Yes	30 minutes	No	No	No	Yes	Yes	Yes	No	Tap water	No
I agree	29 to 39 years	Female	Completed higher education	From 10 to 20 minimum wages	Yes, sometimes	Yes, always	Yes, with water	No	Weekly or more frequently	Weekly	No	Monthly	Monthly or less frequently	No	Yes	No	Yes	Yes	Yes	It is stored in the fridge and only taken out when it's time to prepare the meat	Yes, it is stored anywhere in the fridge where there is available space	No	Yes	Fridge	Every six months	Monthly or more frequently	Yes	No	1-2 hours	Yes	No	No	Yes	No	Yes	Yes	Filtered	Yes
I agree	29 to 39 years	Female	Master's / Doctorate	From 10 to 20 minimum wages	Yes, always	Yes, always	Yes, with water and sodium hypochlorite (bleach)	No	Weekly or more frequently	Weekly	No	Monthly	Monthly or less frequently	Yes	Yes	Yes, Chicken	Yes	No	Yes	It is stored in the fridge and only taken out when it's time to prepare the meat	Yes, in a specific compartment inside the fridge	No	Yes	Fridge	Every two to three months	Monthly or more frequently	No	No	1-2 hours	Yes	No	Yes	No	No	Yes	Yes	Bottled mineral water	No
I agree	29 to 39 years	Male	Completed higher education	From 5 to 10 minimum wages	Yes, sometimes	Yes, sometimes	Yes, with water	No	Weekly or more frequently	Daily	Yes	Fortnightly	Monthly or less frequently	Yes	Yes	No	Yes	No	Yes	It is stored in the fridge and only taken out when it's time to prepare the meat	No	No	Yes	Fridge	Every two to three months	Monthly or more frequently	No	No	1-2 hours	Yes	Yes	No	No	Yes	Yes	Yes	Filtered	No
I agree	40 to 50 years	Female	Incomplete high school	From 1 to 2 minimum wages	Yes, always	Yes, always	Yes, with water and sodium hypochlorite (bleach)	No	Weekly or more frequently	After preparing all meals	Yes	Fortnightly	Weekly	Yes	Yes	No	No	No	No	It is stored in the fridge and only taken out when it's time to prepare the meat	Yes, it is stored anywhere in the fridge where there is available space	No	No	Fridge	Annually or less frequently	Monthly or more frequently	No	No	30 minutes	Yes	No	No	Yes	Yes	No	No	Tap water	Yes
I agree	29 to 39 years	Female	Lato sensu postgraduate	From 5 to 10 minimum wages	Yes, sometimes	Yes, sometimes	Yes, with water	Yes	Weekly or more frequently	Weekly	Yes	Monthly	Monthly or less frequently	Yes	Yes	No	Yes	No	Yes	It is stored in the fridge and only taken out when it's time to prepare the meat	No	No	Yes	Fridge	Annually or less frequently	Once every three months	No	No	30 minutes	Yes	Yes	Yes	Yes	Yes	Yes	Yes	Tap water	Yes
I agree	18 to 28 years	Female	Completed higher education	From 10 to 20 minimum wages	Yes, sometimes	Yes, sometimes	Yes, with water and commercial vegetable disinfectant	No	Weekly or more frequently	After preparing all meals	Yes	Fortnightly	Monthly or less frequently	Yes	No	No	No	No	Yes	I leave it on the counter until it's time to prepare the meat.	Yes, in a specific compartment inside the fridge	No	No	Fridge	Every two to three months	Once every three months	No	No	3-4 hours	Yes	No	Yes	Yes	Yes	Yes	No	Tap water	Yes
I agree	18 to 28 years	Female	Completed higher education	From 2 to 5 minimum wages	Yes, sometimes	Yes, always	Yes, with water	No	Weekly or more frequently	Daily	Yes	Fortnightly	Monthly or less frequently	Yes	Yes	No	Yes	No	Yes	It is stored in the fridge and only taken out when it's time to prepare the meat	Yes, on the fridge door	No	Yes	Fridge	Every two to three months	Once every three months	Yes	No	30 minutes	Yes	Yes	No	Yes	No	Yes	No	Filtered	No
I agree	18 to 28 years	Female	Completed high school	From 1 to 2 minimum wages	Yes, always	Yes, always	Yes, with water and sodium hypochlorite (bleach)	Yes	Twice a month	After preparing all meals	No	Fortnightly	Monthly or less frequently	Yes	Yes	No	No	No	No	It is stored in the fridge and only taken out when it's time to prepare the meat	Yes, in a specific compartment inside the fridge	No	No	Fridge	Monthly	Monthly or more frequently	Yes	No	1-2 hours	Yes	Yes	No	Yes	No	No	No	Filtered	Yes
I agree	29 to 39 years	Male	Completed higher education	From 5 to 10 minimum wages	Yes, always	Yes, always	Yes, with water and sodium hypochlorite (bleach)	No	Weekly or more frequently	Weekly	No	Fortnightly	Monthly or less frequently	Yes	Yes	No	No	No	Yes	It is stored in the fridge and only taken out when it's time to prepare the meat	Yes, on the fridge door	No	Yes	Fridge	Every six months	Once every three months	No	Yes	30 minutes	No	Yes	Yes	No	No	Yes	No	Filtered	Yes
I agree	29 to 39 years	Male	Completed higher education	From 5 to 10 minimum wages	Yes, sometimes	Yes, always	Yes, with water and sodium hypochlorite (bleach)	No	Twice a month	Weekly	No	Fortnightly	Monthly or less frequently	Yes	Yes	No	Yes	No	No	It is stored in the fridge and only taken out when it's time to prepare the meat	No	No	Yes	Fridge	Every two to three months	Once every three months	No	No	30 minutes	Yes	No	No	Yes	No	Yes	No	Tap water	Yes
I agree	18 to 28 years	Female	Master's / Doctorate	From 5 to 10 minimum wages	Yes, sometimes	Yes, always	Yes, with water	Yes	Weekly or more frequently	After preparing all meals	Yes	Weekly	Weekly	Yes	Yes	No	Yes	No	Yes	It is stored in the fridge and only taken out when it's time to prepare the meat	Yes, it is stored anywhere in the fridge where there is available space	No	Yes	Fridge	Weekly or more frequently	Monthly or more frequently	Yes	Yes	30 minutes	Yes	Yes	Yes	Yes	Yes	Yes	Yes	Filtered	Yes
I agree	29 to 39 years	Female	Completed higher education	From 2 to 5 minimum wages	Yes, sometimes	Yes, always	Yes, with water and commercial vegetable disinfectant	Yes	Weekly or more frequently	After preparing all meals	No	Fortnightly	Monthly or less frequently	Yes	Yes	No	Yes	No	Yes	It is stored in the fridge and only taken out when it's time to prepare the meat	Yes, in a specific compartment inside the fridge	Yes, by scrubbing with a sponge, water, and dish soap	Yes	Fridge	Monthly	Once every three months	Yes	Yes	30 minutes	Yes	Yes	No	Yes	No	No	No	Tap water	No
I agree	29 to 39 years	Female	Lato sensu postgraduate	From 10 to 20 minimum wages	Yes, always	Yes, always	Yes, with water and sodium hypochlorite (bleach)	Yes	Weekly or more frequently	Daily	No	Weekly	Weekly	No	Yes	No	No	No	No	It is stored in the fridge and only taken out when it's time to prepare the meat	Yes, in a specific compartment inside the fridge	No	No	Fridge	Weekly or more frequently	Monthly or more frequently	Yes	Yes	30 minutes	No	Yes	No	Yes	No	No	No	Filtered	No
I agree	29 to 39 years	Female	Lato sensu postgraduate	From 5 to 10 minimum wages	Yes, sometimes	Yes, always	Yes, with water	No	Weekly or more frequently	After preparing all meals	No	Weekly	Monthly or less frequently	Yes	Yes	No	Yes	No	Yes	I leave it on the counter until it's time to prepare the meat.	Yes, in a specific compartment inside the fridge	No	Yes	Fridge	Monthly	Monthly or more frequently	Yes	No	30 minutes	No	No	No	No	Yes	Yes	Yes	Tap water	No
I agree	18 to 28 years	Female	Incomplete higher education	From 5 to 10 minimum wages	Yes, sometimes	Yes, always	Yes, with water	No	Weekly or more frequently	Weekly	Yes	Fortnightly	Monthly or less frequently	Yes	Yes	No	No	No	Yes	I leave it on the counter until it's time to prepare the meat.	No	No	No	Fridge	Every two to three months	Once every three months	Yes	Yes	1-2 hours	Yes	Yes	Yes	Yes	Yes	Yes	No	Tap water	Yes
I agree	18 to 28 years	Female	Completed higher education	From 5 to 10 minimum wages	Yes, sometimes	Yes, always	Yes, with water	Yes	Weekly or more frequently	Daily	No	Monthly	Monthly or less frequently	No	Yes	No	No	No	No	I don't keep meat in the freezer	Yes, on the fridge door	No	Yes	Fridge	Every two to three months	Monthly or more frequently	Yes	No	30 minutes	Yes	No	Yes	No	No	Yes	No	Filtered	No
I agree	18 to 28 years	Female	Master's / Doctorate	From 2 to 5 minimum wages	Yes, always	Yes, always	Yes, with water and commercial vegetable disinfectant	No	Weekly or more frequently	Daily	No	Fortnightly	Weekly	No	Yes	No	No	No	Yes	I leave it on the counter until it's time to prepare the meat.	Yes, it is stored anywhere in the fridge where there is available space	No	No	Fridge	Monthly	Once every three months	Yes	No	30 minutes	No	No	Yes	No	No	No	No	Filtered	Yes
I agree	18 to 28 years	Female	Incomplete higher education	From 5 to 10 minimum wages	Yes, always	Yes, always	Yes, with water	No	Weekly or more frequently	After preparing all meals	No	Fortnightly	Twice a month	Yes	Yes	No	No	No	Yes	It is stored in the fridge and only taken out when it's time to prepare the meat	Yes, it is stored anywhere in the fridge where there is available space	No	Yes	Fridge	Monthly	Monthly or more frequently	No	No	30 minutes	Yes	No	No	Yes	Yes	Yes	No	Filtered	No
I agree	18 to 28 years	Female	Incomplete higher education	From 10 to 20 minimum wages	Yes, sometimes	Yes, always	Yes, with water	Yes	Weekly or more frequently	Weekly	Yes	Fortnightly	Twice a month	Yes	Yes	No	Yes	No	Yes	I leave it on the counter until it's time to prepare the meat.	Yes, it is stored anywhere in the fridge where there is available space	No	Yes	Fridge	Every two to three months	Once every three months	No	No	30 minutes	Yes	No	Yes	Yes	Yes	Yes	No	Filtered	Yes
I agree	18 to 28 years	Female	Incomplete higher education	From 2 to 5 minimum wages	Yes, sometimes	Yes, sometimes	Yes, with water	No	Weekly or more frequently	Weekly	No	Weekly	Weekly	Yes	Yes	No	No	No	No	It is stored in the fridge and only taken out when it's time to prepare the meat	Yes, in a specific compartment inside the fridge	No	Yes	Fridge	Weekly or more frequently	Monthly or more frequently	Yes	Yes	1-2 hours	No	No	No	No	No	No	Yes	Filtered	Yes
I agree	18 to 28 years	Female	Lato sensu postgraduate	From 5 to 10 minimum wages	Yes, sometimes	Yes, sometimes	Yes, with water and sodium hypochlorite (bleach)	Yes	Weekly or more frequently	Daily	No	Fortnightly	Monthly or less frequently	No	Yes	No	No	No	Yes	It is stored in the fridge and only taken out when it's time to prepare the meat	Yes, it is stored anywhere in the fridge where there is available space	No	Yes	Fridge	Every six months	Once every three months	No	Yes	30 minutes	Yes	No	Yes	No	No	Yes	No	Filtered	Yes
I agree	51 to 61 years	Female	Lato sensu postgraduate	From 2 to 5 minimum wages	Yes, always	Yes, always	Yes, with water	Yes	Weekly or more frequently	Daily	Yes	Fortnightly	Twice a month	No	Yes	Yes, Chicken	No	No	No	I use the microwave to defrost it	Yes, in a specific compartment inside the fridge	No	No	Fridge	Monthly	Monthly or more frequently	Yes	Yes	30 minutes	Yes	No	Yes	No	No	No	No	Bottled mineral water	No
I agree	18 to 28 years	Female	Incomplete higher education	From 2 to 5 minimum wages	Yes, always	Yes, always	Yes, with water and sodium hypochlorite (bleach)	No	Weekly or more frequently	Daily	Yes	Fortnightly	Monthly or less frequently	No	Yes	No	Yes	No	Yes	I use the microwave to defrost it	Yes, it is stored anywhere in the fridge where there is available space	No	Yes	Fridge	Monthly	Once every three months	No	No	30 minutes	Yes	Yes	Yes	No	No	No	No	Tap water	Yes
I agree	18 to 28 years	Female	Master's / Doctorate	From 2 to 5 minimum wages	Yes, always	Yes, always	Yes, with water and sodium hypochlorite (bleach)	Yes	Weekly or more frequently	Weekly	No	Weekly	Weekly	Yes	Yes	No	Yes	No	Yes	It is stored in the fridge and only taken out when it's time to prepare the meat	Yes, in a specific compartment inside the fridge	No	Yes	Fridge	Monthly	Once every three months	Yes	Yes	30 minutes	No	Yes	Yes	No	No	No	No	Filtered	Yes
I agree	29 to 39 years	Male	Master's / Doctorate	From 5 to 10 minimum wages	Yes, always	Yes, always	Yes, with water and commercial vegetable disinfectant	No	Twice a month	Weekly	No	Fortnightly	Monthly or less frequently	No	Yes	Yes, Chicken	Yes	No	Yes	It is stored in the fridge and only taken out when it's time to prepare the meat	Yes, it is stored anywhere in the fridge where there is available space	No	Yes	Fridge	Every two to three months	Annually or less frequently	No	No	1-2 hours	Yes	No	Yes	Yes	Yes	Yes	No	Tap water	Yes
I agree	18 to 28 years	Female	Incomplete higher education	Up to 1 minimum wage	Yes, always	No	Yes, with water	No	Monthly	Daily	Yes	Monthly	Monthly or less frequently	No	Yes	Yes, all	No	No	No	I leave it on the counter until it's time to prepare the meat.	Yes, in a specific compartment inside the fridge	No	No	Fridge	Every two to three months	Once every three months	Yes	No	30 minutes	Yes	No	Yes	Yes	Yes	No	Yes	Tap water	No
I agree	29 to 39 years	Female	Completed higher education	From 5 to 10 minimum wages	Yes, sometimes	Yes, always	Yes, with water	No	Weekly or more frequently	After preparing all meals	Yes	Monthly	Monthly or less frequently	Yes	Yes	Yes, all	Yes	No	Yes	I leave it on the counter until it's time to prepare the meat.	Yes, in a specific compartment inside the fridge	No	Yes	Fridge	Annually or less frequently	Annually or less frequently	Yes	No	1-2 hours	Yes	No	Yes	Yes	Yes	Yes	No	Tap water	Yes
I agree	62 years or more	Female	Incomplete higher education	From 2 to 5 minimum wages	Yes, always	Yes, always	Yes, with water	No	Weekly or more frequently	Daily	Yes	Monthly	Weekly	Yes	Yes	No	Yes	No	Yes	I use the microwave to defrost it	Yes, it is stored anywhere in the fridge where there is available space	No	No	Fridge	Annually or less frequently	Twice a year	Yes	No	30 minutes	Yes	No	Yes	No	Yes	Yes	No	Tap water	No
I agree	29 to 39 years	Female	Lato sensu postgraduate	From 5 to 10 minimum wages	Yes, always	Yes, always	Yes, with water and commercial vegetable disinfectant	No	Weekly or more frequently	Weekly	No	Fortnightly	Monthly or less frequently	No	Yes	Yes, all	Yes	No	Yes	I leave it on the counter until it's time to prepare the meat.	Yes, on the fridge door	Yes, by scrubbing with a sponge, water, and dish soap	No	Fridge	Every six months	Twice a year	Yes	Yes	30 minutes	Yes	No	Yes	Yes	Yes	Yes	No	Bottled mineral water	Yes
I agree	40 to 50 years	Male	Master's / Doctorate	From 10 to 20 minimum wages	Yes, always	Yes, always	Yes, with water	Yes	Weekly or more frequently	Weekly	No	Fortnightly	Monthly or less frequently	No	Yes	No	No	No	Yes	I use the microwave to defrost it	Yes, in a specific compartment inside the fridge	No	No	Fridge	Annually or less frequently	Annually or less frequently	Yes	Yes	30 minutes	Yes	Yes	Yes	Yes	Yes	No	No	Filtered	Yes
I agree	29 to 39 years	Female	Lato sensu postgraduate	From 5 to 10 minimum wages	Yes, always	Yes, always	Yes, with water and sodium hypochlorite (bleach)	No	Weekly or more frequently	After preparing all meals	No	Weekly	Twice a month	No	Yes	No	Yes	No	Yes	I use the microwave to defrost it	Yes, in a specific compartment inside the fridge	No	No	Fridge	Twice a month	Monthly or more frequently	Yes	Yes	30 minutes	No	Yes	Yes	Yes	No	No	No	Filtered	No
I agree	62 years or more	Female	Incomplete higher education	From 10 to 20 minimum wages	Yes, always	Yes, always	Yes, with water	No	Weekly or more frequently	After preparing all meals	No	Weekly	Monthly or less frequently	Yes	Yes	No	No	No	No	I leave it on the counter until it's time to prepare the meat.	Yes, in a specific compartment inside the fridge	No	No	Fridge	Monthly	Monthly or more frequently	Yes	Yes	1-2 hours	Yes	Yes	Yes	Yes	No	Yes	No	Filtered	Yes
I agree	18 to 28 years	Female	Completed higher education	Up to 1 minimum wage	Yes, sometimes	Yes, always	Yes, with water and sodium hypochlorite (bleach)	Yes	Weekly or more frequently	Monthly	No	Weekly	Monthly or less frequently	Yes	Yes	No	No	No	No	It is stored in the fridge and only taken out when it's time to prepare the meat	Yes, it is stored anywhere in the fridge where there is available space	No	No	Fridge	Annually or less frequently	Annually or less frequently	Yes	No	1-2 hours	No	No	No	Yes	No	Yes	No	Filtered	No
I agree	29 to 39 years	Female	Master's / Doctorate	From 2 to 5 minimum wages	Yes, always	Yes, always	Yes, with water	Yes	Weekly or more frequently	Daily	No	Fortnightly	Twice a month	No	Yes	No	Yes	No	Yes	It is stored in the fridge and only taken out when it's time to prepare the meat	Yes, it is stored anywhere in the fridge where there is available space	No	Yes	Fridge	Every two to three months	Twice a year	Yes	No	30 minutes	Yes	No	No	No	No	Yes	No	Filtered	No
I agree	29 to 39 years	Male	Completed higher education	From 10 to 20 minimum wages	Yes, sometimes	Yes, always	Yes, with water and commercial vegetable disinfectant	Yes	Twice a month	Monthly	Yes	Fortnightly	Monthly or less frequently	No	Yes	No	Yes	No	Yes	It is stored in the fridge and only taken out when it's time to prepare the meat	Yes, in a specific compartment inside the fridge	No	No	Fridge	Every six months	Annually or less frequently	No	No	1-2 hours	No	No	No	No	Yes	Yes	Yes	Filtered	Yes
I agree	40 to 50 years	Female	Lato sensu postgraduate	More than 20 minimum wages	Yes, sometimes	Yes, sometimes	Yes, with water	No	Weekly or more frequently	Daily	No	Fortnightly	Monthly or less frequently	Yes	Yes	No	Yes	No	Yes	I leave it on the counter until it's time to prepare the meat.	Yes, on the fridge door	No	Yes	Fridge	Every six months	Twice a year	Yes	No	30 minutes	No	No	No	No	Yes	Yes	Yes	Tap water	No
I agree	51 to 61 years	Female	Completed higher education	From 2 to 5 minimum wages	Yes, sometimes	Yes, always	Yes, with water	Yes	Monthly	Daily	No	Fortnightly	Monthly or less frequently	No	Yes	No	No	No	No	It is stored in the fridge and only taken out when it's time to prepare the meat	Yes, in a specific compartment inside the fridge	No	No	Fridge	Every two to three months	Twice a year	Yes	No	30 minutes	No	No	Yes	Yes	Yes	Yes	No	Tap water	No
I agree	29 to 39 years	Female	Completed higher education	From 2 to 5 minimum wages	Yes, sometimes	Yes, always	Yes, with water	No	Weekly or more frequently	Daily	Yes	Fortnightly	Monthly or less frequently	Yes	Yes	No	Yes	No	Yes	It is stored in the fridge and only taken out when it's time to prepare the meat	Yes, on the fridge door	No	Yes	Fridge	Monthly	Monthly or more frequently	Yes	Yes	1-2 hours	Yes	No	No	Yes	Yes	Yes	No	Filtered	Yes
I agree	29 to 39 years	Female	Completed higher education	From 2 to 5 minimum wages	Yes, sometimes	Yes, always	Yes, with water	Yes	Weekly or more frequently	After preparing all meals	Yes	Weekly	Daily	Yes	Yes	No	Yes	No	Yes	I leave it on the counter until it's time to prepare the meat.	Yes, on the fridge door	No	No	Fridge	Monthly	Monthly or more frequently	Yes	Yes	30 minutes	Yes	No	No	Yes	No	Yes	No	Tap water	Yes
I agree	18 to 28 years	Male	Completed high school	From 2 to 5 minimum wages	Yes, sometimes	Yes, always	Yes, with water	Yes	Weekly or more frequently	Daily	No	Monthly	Daily	Yes	Yes	No	Yes	No	No	I leave it on the counter until it's time to prepare the meat.	Yes, it is stored anywhere in the fridge where there is available space	No	No	Fridge	Every six months	Once every three months	No	No	30 minutes	No	No	No	Yes	No	No	No	Tap water	Yes
I agree	29 to 39 years	Female	Completed higher education	From 2 to 5 minimum wages	Yes, sometimes	Yes, always	Yes, with water	Yes	Weekly or more frequently	Daily	No	Weekly	Weekly	Yes	Yes	No	Yes	No	No	It is stored in the fridge and only taken out when it's time to prepare the meat	Yes, on the fridge door	No	No	Fridge	Monthly	Twice a year	Yes	No	30 minutes	Yes	No	No	Yes	No	No	No	Tap water	Yes
I agree	40 to 50 years	Female	Completed high school	From 2 to 5 minimum wages	Yes, sometimes	Yes, always	Yes, with water	Yes	Weekly or more frequently	Daily	No	Fortnightly	Monthly or less frequently	No	Yes	Yes, Chicken	No	No	No	It is stored in the fridge and only taken out when it's time to prepare the meat	Yes, it is stored anywhere in the fridge where there is available space	No	No	Fridge	Every six months	Annually or less frequently	Yes	No	30 minutes	Yes	No	Yes	Yes	Yes	Yes	Yes	Tap water	No
I agree	51 to 61 years	Female	Completed higher education	From 10 to 20 minimum wages	Yes, always	Yes, always	Yes, with water	Yes	Weekly or more frequently	Daily	No	Monthly	Twice a month	No	Yes	No	No	No	Yes	It is stored in the fridge and only taken out when it's time to prepare the meat	Yes, on the fridge door	No	No	Fridge	Monthly	Twice a year	Yes	No	30 minutes	Yes	No	Yes	Yes	No	Yes	No	Filtered	Yes
I agree	18 to 28 years	Male	Incomplete higher education	From 2 to 5 minimum wages	Yes, always	Yes, always	Yes, with water	Yes	Weekly or more frequently	After preparing all meals	No	Fortnightly	Monthly or less frequently	No	Yes	No	Yes	No	Yes	It is stored in the fridge and only taken out when it's time to prepare the meat	Yes, in a specific compartment inside the fridge	No	No	Fridge	Monthly	Once every three months	Yes	No	30 minutes	Yes	Yes	No	No	No	No	No	Tap water	No
I agree	40 to 50 years	Female	Incomplete higher education	From 2 to 5 minimum wages	Yes, always	Yes, always	Yes, with water	Yes	Weekly or more frequently	After preparing all meals	No	Fortnightly	Monthly or less frequently	Yes	Yes	No	No	No	Yes	It is stored in the fridge and only taken out when it's time to prepare the meat	Yes, it is stored anywhere in the fridge where there is available space	No	No	Fridge	Annually or less frequently	Once every three months	Yes	No	30 minutes	Yes	No	Yes	Yes	No	No	No	Tap water	Yes
I agree	18 to 28 years	Female	Lato sensu postgraduate	From 5 to 10 minimum wages	Yes, always	Yes, always	Yes, with water	Yes	Weekly or more frequently	Weekly	No	Weekly	Weekly	Yes	Yes	No	No	No	Yes	I leave it on the counter until it's time to prepare the meat.	Yes, it is stored anywhere in the fridge where there is available space	No	No	Fridge	Twice a month	Twice a year	No	No	30 minutes	Yes	No	No	No	No	Yes	No	Tap water	Yes
I agree	18 to 28 years	Female	Incomplete higher education	From 1 to 2 minimum wages	Yes, sometimes	Yes, always	Yes, with water and sodium hypochlorite (bleach)	Yes	Weekly or more frequently	After preparing all meals	No	Fortnightly	Monthly or less frequently	Yes	Yes	No	No	No	Yes	It is stored in the fridge and only taken out when it's time to prepare the meat	Yes, on the fridge door	No	No	Fridge	Twice a month	Monthly or more frequently	Yes	Yes	30 minutes	Yes	No	Yes	No	No	No	No	Tap water	Yes
I agree	29 to 39 years	Female	Master's / Doctorate	More than 20 minimum wages	Yes, always	Yes, always	Yes, with water and sodium hypochlorite (bleach)	Yes	Weekly or more frequently	Daily	No	Fortnightly	Weekly	No	Yes	Yes, all	Yes	No	Yes	I leave it on the counter until it's time to prepare the meat.	No	Yes, by rinsing with water	No	Fridge	Every six months	Once every three months	Yes	Yes	30 minutes	Yes	Yes	No	Yes	Yes	No	No	Bottled mineral water	Yes
I agree	18 to 28 years	Male	Completed higher education	From 5 to 10 minimum wages	Yes, always	Yes, always	Yes, with water	No	Every two months or less frequently	Daily	Yes	Monthly	Monthly or less frequently	Yes	Yes	Yes, all	Yes	No	No	I leave it on the counter until it's time to prepare the meat.	No	No	No	Fridge	Every two to three months	Once every three months	Yes	No	1-2 hours	No	No	Yes	Yes	No	Yes	Yes	Tap water	Yes
I agree	29 to 39 years	Female	Completed higher education	From 1 to 2 minimum wages	Yes, always	Yes, always	Yes, with water and sodium hypochlorite (bleach)	Yes	Weekly or more frequently	After preparing all meals	No	Monthly	Monthly or less frequently	Yes	Yes	No	No	No	No	It is stored in the fridge and only taken out when it's time to prepare the meat	Yes, in a specific compartment inside the fridge	No	Yes	Fridge	Every two to three months	Once every three months	Yes	No	30 minutes	No	No	No	Yes	No	Yes	No	Filtered	Yes
I agree	18 to 28 years	Female	Completed higher education	From 2 to 5 minimum wages	Yes, sometimes	Yes, always	Yes, with water	No	Weekly or more frequently	Daily	Yes	Fortnightly	Twice a month	No	Yes	No	No	No	No	It is stored in the fridge and only taken out when it's time to prepare the meat	Yes, in a specific compartment inside the fridge	No	No	Fridge	Twice a month	Monthly or more frequently	Yes	Yes	30 minutes	No	No	No	Yes	No	Yes	No	Filtered	No
No, I do not agree
I agree	18 to 28 years	Female	Completed high school	From 1 to 2 minimum wages	Yes, sometimes	Yes, sometimes	Yes, with water	No	Monthly	Weekly	No	Weekly	Weekly	Yes	Yes	Yes, Chicken	No	No	Yes	I leave it on the counter until it's time to prepare the meat.	Yes, in a specific compartment inside the fridge	No	Yes	Fridge	Annually or less frequently	Once every three months	Yes	No	30 minutes	Yes	No	Yes	Yes	Yes	No	No	Tap water	No
I agree	29 to 39 years	Female	Lato sensu postgraduate	From 2 to 5 minimum wages	Yes, sometimes	Yes, always	Yes, with water	Yes	Weekly or more frequently	Weekly	Yes	Fortnightly	Monthly or less frequently	Yes	Yes	No	No	No	Yes	I leave it on the counter until it's time to prepare the meat.	Yes, it is stored anywhere in the fridge where there is available space	No	Yes	Fridge	Annually or less frequently	Twice a year	No	No	30 minutes	Yes	No	No	No	Yes	Yes	No	Tap water	Yes
I agree	29 to 39 years	Female	Lato sensu postgraduate	From 10 to 20 minimum wages	Yes, always	Yes, always	Yes, with water	No	Weekly or more frequently	Weekly	No	Fortnightly	Monthly or less frequently	No	Yes	No	Yes	No	Yes	I leave it on the counter until it's time to prepare the meat.	Yes, in a specific compartment inside the fridge	No	No	Fridge	Every six months	Twice a year	Yes	No	30 minutes	Yes	No	Yes	Yes	Yes	Yes	No	Tap water	No
I agree	29 to 39 years	Female	Lato sensu postgraduate	From 2 to 5 minimum wages	Yes, always	Yes, always	Yes, with water and sodium hypochlorite (bleach)	Yes	Weekly or more frequently	After preparing all meals	Yes	Fortnightly	Weekly	Yes	Yes	No	No	No	No	It is stored in the fridge and only taken out when it's time to prepare the meat	Yes, in a specific compartment inside the fridge	Yes, by scrubbing with a sponge, water, and dish soap	Yes	Fridge	Monthly	Monthly or more frequently	Yes	Yes	30 minutes	No	No	No	Yes	No	No	No	Filtered	No
I agree	40 to 50 years	Female	Master's / Doctorate	From 5 to 10 minimum wages	Yes, always	Yes, always	Yes, with water	Yes	Twice a month	Daily	No	Fortnightly	Twice a month	No	Yes	No	No	No	No	I use the microwave to defrost it	Yes, in a specific compartment inside the fridge	No	No	Fridge	Every two to three months	Twice a year	Yes	Yes	30 minutes	No	Yes	No	No	No	No	No	Filtered	Yes
I agree	29 to 39 years	Female	Completed higher education	From 5 to 10 minimum wages	Yes, sometimes	Yes, always	Yes, with water and sodium hypochlorite (bleach)	No	Weekly or more frequently	Weekly	Yes	Fortnightly	Twice a month	Yes	Yes	No	Yes	No	Yes	It is stored in the fridge and only taken out when it's time to prepare the meat	Yes, in a specific compartment inside the fridge	Yes, by scrubbing with a sponge, water, and dish soap	Yes	Fridge	Monthly	Twice a year	No	No	30 minutes	Yes	No	Yes	No	No	No	No	Tap water	No
I agree	29 to 39 years	Female	Completed higher education	From 10 to 20 minimum wages	Yes, always	Yes, always	Yes, with water and sodium hypochlorite (bleach)	No	Weekly or more frequently	After preparing all meals	Yes	Monthly	Monthly or less frequently	No	Yes	No	Yes	No	Yes	It is stored in the fridge and only taken out when it's time to prepare the meat	Yes, in a specific compartment inside the fridge	No	Yes	Fridge	Every two to three months	Monthly or more frequently	Yes	Yes	30 minutes	No	No	Yes	Yes	No	Yes	No	Filtered	Yes
I agree	18 to 28 years	Female	Completed higher education	From 2 to 5 minimum wages	Yes, always	Yes, always	Yes, with water and sodium hypochlorite (bleach)	No	Weekly or more frequently	Weekly	Yes	Fortnightly	Twice a month	Yes	Yes	No	No	No	No	It is stored in the fridge and only taken out when it's time to prepare the meat	Yes, on the fridge door	No	No	Fridge	Annually or less frequently	Monthly or more frequently	No	No	30 minutes	Yes	No	Yes	Yes	No	No	Yes	Tap water	No
I agree	18 to 28 years	Female	Completed high school	From 5 to 10 minimum wages	Yes, always	Yes, always	Yes, with water and sodium hypochlorite (bleach)	Yes	Weekly or more frequently	Daily	No	Weekly	Weekly	Yes	Yes	No	No	No	Yes	I leave it on the counter until it's time to prepare the meat.	Yes, in a specific compartment inside the fridge	No	Yes	Fridge	Twice a month	Monthly or more frequently	Yes	Yes	30 minutes	Yes	No	No	Yes	No	Yes	Yes	Tap water	Yes
I agree	18 to 28 years	Female	Incomplete higher education	Up to 1 minimum wage	Yes, sometimes	Yes, always	Yes, with water	No	Weekly or more frequently	After preparing all meals	Yes	Weekly	Weekly	Yes	Yes	No	Yes	No	No	I leave it on the counter until it's time to prepare the meat.	Yes, in a specific compartment inside the fridge	No	Yes	Fridge	Annually or less frequently	Once every three months	No	No	1-2 hours	Yes	No	No	Yes	Yes	Yes	No	Filtered	Yes
I agree	29 to 39 years	Male	Completed higher education	From 5 to 10 minimum wages	Yes, sometimes	Yes, always	Yes, with water and sodium hypochlorite (bleach)	Yes	Weekly or more frequently	Weekly	Yes	Weekly	Monthly or less frequently	No	Yes	No	Yes	No	Yes	It is stored in the fridge and only taken out when it's time to prepare the meat	Yes, in a specific compartment inside the fridge	No	Yes	Fridge	Every two to three months	Once every three months	No	No	30 minutes	Yes	No	Yes	Yes	No	Yes	No	Bottled mineral water	Yes
I agree	18 to 28 years	Female	Incomplete higher education	From 1 to 2 minimum wages	Yes, sometimes	Yes, always	Yes, with water and commercial vegetable disinfectant	No	Twice a month	Daily	No	Monthly	Monthly or less frequently	Yes	Yes	No	No	No	No	I leave it on the counter until it's time to prepare the meat.	Yes, on the fridge door	No	No	Fridge	Every two to three months	Twice a year	No	Yes	1-2 hours	Yes	No	No	Yes	Yes	Yes	Yes	Tap water	Yes
I agree	29 to 39 years	Female	Completed higher education	From 2 to 5 minimum wages	Yes, sometimes	Yes, always	Yes, with water	No	Weekly or more frequently	Daily	Yes	Monthly	Monthly or less frequently	Yes	Yes	No	No	No	No	It is stored in the fridge and only taken out when it's time to prepare the meat	Yes, in a specific compartment inside the fridge	No	No	Fridge	Annually or less frequently	Monthly or more frequently	No	No	1-2 hours	Yes	No	No	Yes	No	Yes	No	Tap water	Yes
I agree	29 to 39 years	Female	Lato sensu postgraduate	From 10 to 20 minimum wages	Yes, but rarely	Yes, always	Yes, with water	No	Weekly or more frequently	Daily	No	Fortnightly	Twice a month	Yes	Yes	No	Yes	No	Yes	It is stored in the fridge and only taken out when it's time to prepare the meat	Yes, in a specific compartment inside the fridge	No	No	Fridge	Monthly	Monthly or more frequently	No	No	30 minutes	No	Yes	No	Yes	No	No	No	Filtered	Yes
I agree	29 to 39 years	Female	Completed higher education	From 5 to 10 minimum wages	Yes, sometimes	Yes, sometimes	Yes, with water	No	Twice a month	Monthly	Yes	Monthly	Monthly or less frequently	Yes	No	Yes, Chicken	Yes	No	Yes	I use the microwave to defrost it	No	No	No	On top of the countertop in closed container	Every two to three months	Once every three months	No	No	30 minutes	Yes	No	No	Yes	Yes	Yes	Yes	Tap water	Yes
I agree	18 to 28 years	Male	Completed higher education	From 5 to 10 minimum wages	Yes, always	Yes, always	Yes, with water	No	Weekly or more frequently	Daily	No	Monthly	Monthly or less frequently	No	Yes	No	Yes	No	Yes	I leave it on the counter until it's time to prepare the meat.	Yes, on the fridge door	No	Yes	Fridge	Every two to three months	Once every three months	Yes	No	30 minutes	Yes	No	Yes	Yes	Yes	Yes	No	Tap water	Yes
I agree	18 to 28 years	Female	Incomplete higher education	From 1 to 2 minimum wages	Yes, sometimes	Yes, sometimes	Yes, with water	No	Monthly	Monthly	No	Fortnightly	Monthly or less frequently	Yes	Yes	No	No	No	No	I leave it on the counter until it's time to prepare the meat.	Yes, on the fridge door	No	No	Fridge	Annually or less frequently	Once every three months	No	No	30 minutes	Yes	No	No	Yes	No	Yes	Yes	Tap water	No
I agree	29 to 39 years	Male	Lato sensu postgraduate	From 10 to 20 minimum wages	Yes, but rarely	Yes, sometimes	Yes, with water and sodium hypochlorite (bleach)	No	Monthly	Weekly	No	Monthly	Monthly or less frequently	Yes	Yes	No	No	No	No	It is stored in the fridge and only taken out when it's time to prepare the meat	Yes, it is stored anywhere in the fridge where there is available space	No	Yes	Fridge	Every six months	Annually or less frequently	No	No	30 minutes	No	Yes	Yes	No	Yes	Yes	No	Tap water	Yes
I agree	18 to 28 years	Female	Incomplete higher education	From 1 to 2 minimum wages	Yes, sometimes	Yes, sometimes	Yes, with water and sodium hypochlorite (bleach)	No	Weekly or more frequently	Weekly	Yes	Monthly	Monthly or less frequently	Yes	Yes	No	Yes	No	Yes	It is stored in the fridge and only taken out when it's time to prepare the meat	No	No	Yes	Fridge	Every two to three months	Annually or less frequently	No	No	1-2 hours	Yes	No	Yes	Yes	Yes	Yes	No	Tap water	Yes
I agree	18 to 28 years	Female	Lato sensu postgraduate	From 10 to 20 minimum wages	Yes, sometimes	Yes, always	Yes, with water	No	Weekly or more frequently	Daily	Yes	Fortnightly	Twice a month	Yes	Yes	No	No	No	No	I leave it on the counter until it's time to prepare the meat.	Yes, in a specific compartment inside the fridge	Yes, by scrubbing with a sponge, water, and dish soap	Yes	Fridge	Every two to three months	Monthly or more frequently	No	Yes	30 minutes	Yes	No	No	No	No	Yes	No	Tap water	Yes
I agree	29 to 39 years	Female	Completed higher education	From 5 to 10 minimum wages	Yes, always	Yes, always	Yes, with water and sodium hypochlorite (bleach)	No	Weekly or more frequently	After preparing all meals	Yes	Fortnightly	Monthly or less frequently	Yes	Yes	Yes, Chicken	Yes	No	Yes	I leave it on the counter until it's time to prepare the meat.	Yes, in a specific compartment inside the fridge	No	Yes	Fridge	Monthly	Monthly or more frequently	Yes	Yes	30 minutes	Yes	No	No	Yes	No	No	No	Filtered	No
I agree	18 to 28 years	Female	Completed higher education	From 5 to 10 minimum wages	Yes, sometimes	Yes, sometimes	Yes, with water	No	Monthly	After preparing all meals	No	Monthly	Monthly or less frequently	Yes	Yes	Yes, all	No	No	No	It is stored in the fridge and only taken out when it's time to prepare the meat	Yes, on the fridge door	No	Yes	Fridge	Twice a month	Once every three months	No	No	30 minutes	Yes	No	No	Yes	No	Yes	No	Tap water	No
I agree	18 to 28 years	Male	Lato sensu postgraduate	From 2 to 5 minimum wages	Yes, always	Yes, always	Yes, with water and sodium hypochlorite (bleach)	Yes	Weekly or more frequently	Daily	Yes	Fortnightly	Twice a month	Yes	Yes	No	Yes	No	Yes	It is stored in the fridge and only taken out when it's time to prepare the meat	Yes, it is stored anywhere in the fridge where there is available space	Yes, by rinsing with water	Yes	Fridge	Monthly	Monthly or more frequently	No	No	1-2 hours	Yes	No	No	No	Yes	Yes	No	Filtered	Yes
I agree	29 to 39 years	Female	Completed higher education	From 2 to 5 minimum wages	Yes, always	Yes, always	Yes, with water and sodium hypochlorite (bleach)	No	Weekly or more frequently	Weekly	No	Fortnightly	Monthly or less frequently	Yes	Yes	No	Yes	No	Yes	It is stored in the fridge and only taken out when it's time to prepare the meat	Yes, in a specific compartment inside the fridge	No	No	Fridge	Annually or less frequently	Twice a year	Yes	Yes	30 minutes	No	No	Yes	Yes	Yes	Yes	No	Filtered	Yes
I agree	29 to 39 years	Female	Completed higher education	From 5 to 10 minimum wages	Yes, always	Yes, always	Yes, with water and sodium hypochlorite (bleach)	Yes	Weekly or more frequently	After preparing all meals	No	Fortnightly	Twice a month	Yes	Yes	No	Yes	No	No	It is stored in the fridge and only taken out when it's time to prepare the meat	Yes, on the fridge door	No	No	Fridge	Twice a month	Monthly or more frequently	Yes	Yes	30 minutes	No	Yes	No	No	No	Yes	No	Filtered	Yes
I agree	40 to 50 years	Female	Completed higher education	From 2 to 5 minimum wages	Yes, sometimes	Yes, always	Yes, with water and sodium hypochlorite (bleach)	Yes	Weekly or more frequently	Daily	Yes	Weekly	Twice a month	No	Yes	Yes, Chicken	No	No	No	I use the microwave to defrost it	Yes, it is stored anywhere in the fridge where there is available space	No	No	Fridge	Twice a month	Monthly or more frequently	No	No	1-2 hours	Yes	Yes	No	Yes	No	No	No	Tap water	No
I agree	29 to 39 years	Female	Master's / Doctorate	From 10 to 20 minimum wages	Yes, sometimes	Yes, always	Yes, with water and sodium hypochlorite (bleach)	No	Weekly or more frequently	After preparing all meals	No	Monthly	Monthly or less frequently	No	Yes	No	No	No	No	I don't keep meat in the freezer	Yes, it is stored anywhere in the fridge where there is available space	No	No	Fridge	Every two to three months	Once every three months	Yes	No	30 minutes	No	Yes	No	Yes	No	Yes	No	Tap water	Yes
I agree	18 to 28 years	Male	Incomplete higher education	From 2 to 5 minimum wages	Yes, but rarely	Yes, sometimes	Yes, with water	No	Twice a month	Monthly	No	Monthly	Monthly or less frequently	Yes	Yes	No	No	No	Yes	I leave it on the counter until it's time to prepare the meat.	No	No	No	Fridge	Every six months	Twice a year	No	No	1-2 hours	Yes	No	Yes	Yes	No	No	No	Tap water	Yes
I agree	18 to 28 years	Female	Incomplete higher education	From 2 to 5 minimum wages	Yes, sometimes	Yes, always	Yes, with water	No	Weekly or more frequently	After preparing all meals	No	Fortnightly	Daily	Yes	Yes	No	Yes	No	Yes	I leave it on the counter until it's time to prepare the meat.	Yes, it is stored anywhere in the fridge where there is available space	No	Yes	Fridge	Every six months	Once every three months	No	No	1-2 hours	Yes	No	Yes	Yes	No	No	No	Tap water	Yes
I agree	29 to 39 years	Female	Completed higher education	From 2 to 5 minimum wages	Yes, sometimes	Yes, sometimes	Yes, with water	Yes	Weekly or more frequently	Weekly	Yes	Weekly	Monthly or less frequently	Yes	Yes	No	Yes	No	No	I leave it on the counter until it's time to prepare the meat.	Yes, in a specific compartment inside the fridge	No	Yes	Fridge	Every six months	Twice a year	Yes	No	1-2 hours	Yes	No	No	Yes	No	Yes	Yes	Tap water	No
I agree	29 to 39 years	Female	Incomplete higher education	From 5 to 10 minimum wages	Yes, always	Yes, always	Yes, with water	No	Weekly or more frequently	Weekly	Yes	Fortnightly	Monthly or less frequently	No	Yes	Yes, all	Yes	No	Yes	It is stored in the fridge and only taken out when it's time to prepare the meat	No	Yes, by rinsing with water	Yes	Fridge	Annually or less frequently	Once every three months	No	Yes	30 minutes	Yes	Yes	No	Yes	No	Yes	No	Filtered	Yes
I agree	29 to 39 years	Male	Completed higher education	From 5 to 10 minimum wages	Yes, sometimes	Yes, always	Yes, with water and sodium hypochlorite (bleach)	No	Weekly or more frequently	Weekly	No	Fortnightly	Monthly or less frequently	Yes	Yes	No	Yes	No	Yes	I use the microwave to defrost it	Yes, on the fridge door	No	Yes	Fridge	Annually or less frequently	Twice a year	No	No	1-2 hours	Yes	No	No	Yes	Yes	Yes	No	Filtered	No
I agree	40 to 50 years	Female	Lato sensu postgraduate	More than 20 minimum wages	Yes, sometimes	Yes, always	Yes, with water	Yes	Weekly or more frequently	Daily	No	Monthly	Monthly or less frequently	Yes	Yes	No	Yes	No	Yes	It is stored in the fridge and only taken out when it's time to prepare the meat	Yes, in a specific compartment inside the fridge	No	No	Fridge	Every six months	Twice a year	No	Yes	1-2 hours	Yes	Yes	No	No	Yes	Yes	No	Filtered	Yes
I agree	29 to 39 years	Female	Completed higher education	From 1 to 2 minimum wages	Yes, always	Yes, always	Yes, with water and sodium hypochlorite (bleach)	No	Weekly or more frequently	After preparing all meals	No	Fortnightly	Monthly or less frequently	Yes	Yes	No	Yes	Yes	No	I leave it on the counter until it's time to prepare the meat.	Yes, in a specific compartment inside the fridge	No	No	Fridge	Every six months	Once every three months	Yes	Yes	1-2 hours	No	Yes	No	No	No	Yes	No	Filtered	Yes
I agree	29 to 39 years	Female	Completed higher education	From 5 to 10 minimum wages	Yes, always	Yes, sometimes	Yes, with water	No	Weekly or more frequently	Weekly	No	Fortnightly	Monthly or less frequently	No	No	No	No	No	Yes	It is stored in the fridge and only taken out when it's time to prepare the meat	Yes, on the fridge door	No	Yes	Fridge	Every two to three months	Once every three months	Yes	No	30 minutes	Yes	No	No	Yes	No	Yes	No	Filtered	Yes
I agree	18 to 28 years	Female	Completed higher education	From 2 to 5 minimum wages	Yes, always	Yes, always	Yes, with water and sodium hypochlorite (bleach)	No	Weekly or more frequently	Weekly	No	Fortnightly	Monthly or less frequently	No	Yes	No	No	No	Yes	It is stored in the fridge and only taken out when it's time to prepare the meat	Yes, it is stored anywhere in the fridge where there is available space	No	No	Fridge	Every two to three months	Monthly or more frequently	Yes	Yes	30 minutes	Yes	No	No	No	Yes	No	No	Filtered	Yes
I agree	29 to 39 years	Female	Completed higher education	From 5 to 10 minimum wages	Yes, sometimes	Yes, always	Yes, with water	Yes	Weekly or more frequently	After preparing all meals	No	Monthly	Monthly or less frequently	Yes	Yes	No	Yes	No	Yes	It is stored in the fridge and only taken out when it's time to prepare the meat	No	No	Yes	Fridge	Monthly	Once every three months	Yes	No	30 minutes	No	Yes	Yes	Yes	No	Yes	No	Filtered	Yes
I agree	18 to 28 years	Male	Completed high school	Up to 1 minimum wage	Yes, sometimes	Yes, sometimes	Yes, with water	No	Monthly	Weekly	No	Weekly	Twice a month	No	Yes	Yes, all	Yes	No	No	I leave it on the counter until it's time to prepare the meat.	Yes, it is stored anywhere in the fridge where there is available space	No	Yes	Fridge	Monthly	Once every three months	Yes	No	30 minutes	Yes	No	No	Yes	No	Yes	No	Bottled mineral water	Yes
I agree	18 to 28 years	Female	Completed higher education	From 2 to 5 minimum wages	Yes, but rarely	Yes, sometimes	Yes, with water and sodium hypochlorite (bleach)	No	Twice a month	Weekly	No	Monthly	Monthly or less frequently	Yes	Yes	No	No	No	Yes	It is stored in the fridge and only taken out when it's time to prepare the meat	Yes, on the fridge door	No	No	Fridge	Annually or less frequently	Twice a year	No	No	30 minutes	Yes	No	No	Yes	Yes	Yes	Yes	Tap water	No
I agree	18 to 28 years	Female	Master's / Doctorate	From 10 to 20 minimum wages	Yes, sometimes	Yes, always	Yes, with water and sodium hypochlorite (bleach)	No	Every two months or less frequently	Monthly	No	Fortnightly	Monthly or less frequently	Yes	Yes	No	Yes	No	Yes	It is stored in the fridge and only taken out when it's time to prepare the meat	Yes, it is stored anywhere in the fridge where there is available space	No	Yes	Fridge	Annually or less frequently	Twice a year	No	Yes	30 minutes	Yes	Yes	Yes	No	No	Yes	No	Tap water	No
I agree	18 to 28 years	Female	Completed higher education	From 2 to 5 minimum wages	Yes, sometimes	Yes, always	Yes, with water and sodium hypochlorite (bleach)	Yes	Weekly or more frequently	Weekly	Yes	Fortnightly	Twice a month	Yes	Yes	No	No	No	No	I use the microwave to defrost it	Yes, in a specific compartment inside the fridge	No	Yes	Fridge	Every two to three months	Once every three months	Yes	Yes	30 minutes	Yes	No	Yes	No	No	No	No	Tap water	No
I agree	18 to 28 years	Female	Completed high school	Up to 1 minimum wage	Yes, sometimes	Yes, always	Yes, with water	No	Weekly or more frequently	Weekly	No	Monthly	Monthly or less frequently	Yes	No	No	Yes	No	Yes	It is stored in the fridge and only taken out when it's time to prepare the meat	Yes, on the fridge door	No	Yes	Fridge	Annually or less frequently	Twice a year	No	No	1-2 hours	Yes	No	No	Yes	No	Yes	No	Tap water	Yes
I agree	18 to 28 years	Male	Completed higher education	From 10 to 20 minimum wages	No	Yes, always	No	No	Weekly or more frequently	Daily	No	Weekly	Weekly	No	Yes	No	Yes	No	Yes	It is stored in the fridge and only taken out when it's time to prepare the meat	Yes, in a specific compartment inside the fridge	No	Yes	Fridge	Weekly or more frequently	Monthly or more frequently	Yes	No	30 minutes	No	Yes	No	Yes	No	Yes	No	Filtered	Yes
I agree	29 to 39 years	Female	Lato sensu postgraduate	From 5 to 10 minimum wages	Yes, sometimes	Yes, always	Yes, with water and sodium hypochlorite (bleach)	No	Twice a month	After preparing all meals	Yes	Monthly	Monthly or less frequently	Yes	Yes	No	Yes	No	Yes	It is stored in the fridge and only taken out when it's time to prepare the meat	Yes, in a specific compartment inside the fridge	No	Yes	Fridge	Every two to three months	Monthly or more frequently	No	Yes	30 minutes	Yes	No	Yes	Yes	Yes	Yes	No	Tap water	No
I agree	18 to 28 years	Female	Incomplete higher education	From 5 to 10 minimum wages	Yes, but rarely	Yes, sometimes	Yes, with water	No	Twice a month	Weekly	No	Monthly	Weekly	Yes	Yes	No	No	No	No	It is stored in the fridge and only taken out when it's time to prepare the meat	Yes, in a specific compartment inside the fridge	No	Yes	Fridge	Every two to three months	Once every three months	Yes	No	30 minutes	Yes	Yes	No	Yes	Yes	Yes	No	Tap water	No
I agree	18 to 28 years	Female	Incomplete higher education	From 2 to 5 minimum wages	Yes, but rarely	Yes, sometimes	Yes, with water and sodium hypochlorite (bleach)	Yes	Monthly	Weekly	Yes	Fortnightly	Monthly or less frequently	Yes	Yes	No	No	No	Yes	I use the microwave to defrost it	Yes, in a specific compartment inside the fridge	No	No	On top of the countertop in closed container	Every six months	Once every three months	No	No	30 minutes	Yes	No	Yes	Yes	No	Yes	No	Filtered	Yes
I agree	18 to 28 years	Female	Completed high school	From 2 to 5 minimum wages	Yes, always	Yes, always	Yes, with water and sodium hypochlorite (bleach)	No	Weekly or more frequently	After preparing all meals	No	Fortnightly	Daily	No	Yes	Yes, all	No	No	No	It is stored in the fridge and only taken out when it's time to prepare the meat	Yes, in a specific compartment inside the fridge	Yes, by scrubbing with a sponge, water, and dish soap	No	Freezer	Weekly or more frequently	Monthly or more frequently	Yes	Yes	30 minutes	Yes	Yes	No	No	No	Yes	No	Filtered	No
I agree	18 to 28 years	Female	Incomplete high school	From 1 to 2 minimum wages	Yes, sometimes	Yes, always	Yes, with water	No	Twice a month	Daily	No	Fortnightly	Monthly or less frequently	Yes	Yes	No	Yes	No	No	I leave it on the counter until it's time to prepare the meat.	Yes, it is stored anywhere in the fridge where there is available space	No	No	Fridge	Every two to three months	Once every three months	Yes	No	30 minutes	Yes	Yes	Yes	Yes	No	No	No	Tap water	No
I agree	18 to 28 years	Female	Completed higher education	Up to 1 minimum wage	Yes, always	Yes, always	Yes, with water	Yes	Weekly or more frequently	Daily	Yes	Fortnightly	Twice a month	Yes	Yes	No	Yes	No	No	I leave it on the counter until it's time to prepare the meat.	Yes, on the fridge door	No	No	Fridge	Weekly or more frequently	Monthly or more frequently	No	No	30 minutes	Yes	No	Yes	Yes	No	Yes	No	Tap water	No
I agree	29 to 39 years	Female	Lato sensu postgraduate	From 5 to 10 minimum wages	Yes, sometimes	Yes, always	Yes, with water	No	Weekly or more frequently	Monthly	No	Fortnightly	Monthly or less frequently	Yes	Yes	No	Yes	No	Yes	It is stored in the fridge and only taken out when it's time to prepare the meat	Yes, in a specific compartment inside the fridge	No	Yes	Fridge	Annually or less frequently	Twice a year	Yes	Yes	1-2 hours	Yes	Yes	No	Yes	No	Yes	No	Filtered	Yes
I agree	18 to 28 years	Male	Completed higher education	More than 20 minimum wages	Yes, sometimes	Yes, always	Yes, with water and sodium hypochlorite (bleach)	No	Monthly	Daily	No	Monthly	Monthly or less frequently	No	Yes	No	Yes	No	Yes	It is stored in the fridge and only taken out when it's time to prepare the meat	Yes, in a specific compartment inside the fridge	No	Yes	Fridge	Every six months	Annually or less frequently	No	No	1-2 hours	Yes	No	Yes	Yes	No	No	No	Filtered	Yes
I agree	18 to 28 years	Female	Incomplete higher education	From 5 to 10 minimum wages	Yes, sometimes	Yes, always	Yes, with water and sodium hypochlorite (bleach)	No	Weekly or more frequently	After preparing all meals	Yes	Fortnightly	Weekly	Yes	Yes	No	No	No	No	I use the microwave to defrost it	Yes, in a specific compartment inside the fridge	No	No	Fridge	Monthly	Monthly or more frequently	No	No	30 minutes	No	Yes	Yes	Yes	No	No	No	Tap water	No
I agree	18 to 28 years	Female	Completed higher education	From 2 to 5 minimum wages	Yes, sometimes	Yes, sometimes	Yes, with water	No	Weekly or more frequently	Daily	No	Fortnightly	Twice a month	Yes	Yes	No	Yes	No	Yes	I leave it on the counter until it's time to prepare the meat.	Yes, on the fridge door	No	Yes	Fridge	Every six months	Once every three months	Yes	No	30 minutes	Yes	No	No	Yes	Yes	Yes	No	Tap water	Yes
I agree	29 to 39 years	Female	Completed higher education	From 1 to 2 minimum wages	Yes, sometimes	Yes, always	Yes, with water and commercial vegetable disinfectant	Yes	Weekly or more frequently	Weekly	No	Fortnightly	Twice a month	Yes	Yes	No	No	No	Yes	It is stored in the fridge and only taken out when it's time to prepare the meat	Yes, in a specific compartment inside the fridge	No	No	Fridge	Monthly	Monthly or more frequently	Yes	Yes	30 minutes	Yes	Yes	No	No	No	No	Yes	Filtered	Yes
I agree	18 to 28 years	Female	Completed high school	From 5 to 10 minimum wages	Yes, sometimes	Yes, always	Yes, with water and sodium hypochlorite (bleach)	Yes	Weekly or more frequently	After preparing all meals	No	Weekly	Monthly or less frequently	No	Yes	No	No	No	No	It is stored in the fridge and only taken out when it's time to prepare the meat	Yes, in a specific compartment inside the fridge	No	No	Fridge	Monthly	Monthly or more frequently	Yes	Yes	30 minutes	No	No	No	No	No	No	No	Filtered	Yes
I agree	29 to 39 years	Female	Completed higher education	From 10 to 20 minimum wages	Yes, always	Yes, always	Yes, with water and sodium hypochlorite (bleach)	Yes	Weekly or more frequently	After preparing all meals	No	Fortnightly	Weekly	Yes	Yes	No	Yes	Yes	Yes	I use the microwave to defrost it	Yes, in a specific compartment inside the fridge	No	No	Fridge	Twice a month	Monthly or more frequently	Yes	Yes	30 minutes	Yes	Yes	No	No	No	Yes	No	Filtered	Yes
I agree	18 to 28 years	Female	Completed higher education	From 10 to 20 minimum wages	Yes, sometimes	Yes, always	Yes, with water and sodium hypochlorite (bleach)	No	Weekly or more frequently	Daily	No	Monthly	Monthly or less frequently	Yes	Yes	No	Yes	No	Yes	I leave it on the counter until it's time to prepare the meat.	Yes, it is stored anywhere in the fridge where there is available space	No	Yes	Fridge	Monthly	Once every three months	Yes	No	30 minutes	Yes	Yes	No	Yes	No	Yes	No	Filtered	No
I agree	29 to 39 years	Female	Completed higher education	From 2 to 5 minimum wages	Yes, sometimes	Yes, always	Yes, with water and sodium hypochlorite (bleach)	Yes	Weekly or more frequently	Daily	No	Fortnightly	Monthly or less frequently	Yes	Yes	No	Yes	No	Yes	It is stored in the fridge and only taken out when it's time to prepare the meat	Yes, in a specific compartment inside the fridge	No	Yes	Fridge	Every two to three months	Once every three months	Yes	No	30 minutes	Yes	No	Yes	Yes	No	Yes	No	Tap water	Yes
I agree	29 to 39 years	Male	Completed higher education	From 5 to 10 minimum wages	Yes, sometimes	Yes, sometimes	Yes, with water and sodium hypochlorite (bleach)	No	Weekly or more frequently	Daily	No	Fortnightly	Twice a month	Yes	Yes	No	Yes	No	Yes	I leave it on the counter until it's time to prepare the meat.	Yes, in a specific compartment inside the fridge	No	Yes	Fridge	Every two to three months	Once every three months	No	No	1-2 hours	Yes	No	No	Yes	No	No	Yes	Tap water	Yes
I agree	18 to 28 years	Female	Incomplete higher education	From 10 to 20 minimum wages	Yes, sometimes	Yes, always	Yes, with water and sodium hypochlorite (bleach)	Yes	Twice a month	Daily	No	Monthly	Monthly or less frequently	No	Yes	No	No	No	Yes	It is stored in the fridge and only taken out when it's time to prepare the meat	Yes, it is stored anywhere in the fridge where there is available space	No	No	Fridge	Twice a month	Monthly or more frequently	Yes	Yes	1-2 hours	Yes	No	Yes	No	No	No	No	Tap water	No
I agree	40 to 50 years	Female	Incomplete higher education	From 5 to 10 minimum wages	Yes, sometimes	Yes, always	Yes, with water and commercial vegetable disinfectant	Yes	Weekly or more frequently	Daily	No	Weekly	Twice a month	Yes	Yes	No	Yes	No	Yes	It is stored in the fridge and only taken out when it's time to prepare the meat	Yes, in a specific compartment inside the fridge	No	Yes	Fridge	Every two to three months	Twice a year	No	Yes	1-2 hours	Yes	No	No	Yes	Yes	Yes	No	Tap water	Yes
I agree	29 to 39 years	Female	Lato sensu postgraduate	From 2 to 5 minimum wages	Yes, always	Yes, always	Yes, with water and sodium hypochlorite (bleach)	No	Weekly or more frequently	Weekly	No	Weekly	Weekly	Yes	Yes	No	Yes	No	Yes	It is stored in the fridge and only taken out when it's time to prepare the meat	Yes, in a specific compartment inside the fridge	No	Yes	Fridge	Every two to three months	Once every three months	Yes	No	30 minutes	No	Yes	No	No	Yes	Yes	No	Filtered	Yes
I agree	29 to 39 years	Female	Master's / Doctorate	From 2 to 5 minimum wages	Yes, always	Yes, always	Yes, with water and sodium hypochlorite (bleach)	No	Weekly or more frequently	Daily	No	Monthly	Monthly or less frequently	Yes	Yes	No	No	No	Yes	It is stored in the fridge and only taken out when it's time to prepare the meat	Yes, it is stored anywhere in the fridge where there is available space	No	No	Fridge	Every two to three months	Once every three months	Yes	No	30 minutes	Yes	No	Yes	Yes	Yes	Yes	No	Tap water	Yes
I agree	18 to 28 years	Female	Incomplete higher education	From 1 to 2 minimum wages	Yes, sometimes	Yes, always	Yes, with water	Yes	Weekly or more frequently	Daily	No	Fortnightly	Monthly or less frequently	Yes	Yes	Yes, all	No	No	Yes	I leave it on the counter until it's time to prepare the meat.	Yes, it is stored anywhere in the fridge where there is available space	No	No	Fridge	Monthly	Monthly or more frequently	Yes	No	30 minutes	Yes	No	Yes	Yes	No	No	No	Filtered	No
I agree	18 to 28 years	Female	Incomplete higher education	From 10 to 20 minimum wages	Yes, sometimes	Yes, always	Yes, with water and sodium hypochlorite (bleach)	No	Weekly or more frequently	After preparing all meals	Yes	Fortnightly	Monthly or less frequently	Yes	Yes	Yes, Chicken	No	No	No	It is stored in the fridge and only taken out when it's time to prepare the meat	Yes, in a specific compartment inside the fridge	No	No	Fridge	Annually or less frequently	Twice a year	No	Yes	30 minutes	Yes	Yes	No	No	No	Yes	No	Filtered	Yes
I agree	18 to 28 years	Female	Incomplete higher education	Up to 1 minimum wage	Yes, always	Yes, always	Yes, with water and sodium hypochlorite (bleach)	No	Weekly or more frequently	After preparing all meals	Yes	Monthly	Monthly or less frequently	Yes	Yes	No	Yes	No	Yes	It is stored in the fridge and only taken out when it's time to prepare the meat	No	No	Yes	Fridge	Weekly or more frequently	Monthly or more frequently	No	No	30 minutes	Yes	No	Yes	Yes	No	No	No	Tap water	No
I agree	51 to 61 years	Female	Completed higher education	More than 20 minimum wages	Yes, always	Yes, always	Yes, with water	No	Weekly or more frequently	Daily	No	Fortnightly	Weekly	Yes	Yes	No	Yes	No	Yes	It is stored in the fridge and only taken out when it's time to prepare the meat	Yes, in a specific compartment inside the fridge	No	No	Fridge	Monthly	Once every three months	No	No	30 minutes	Yes	Yes	Yes	Yes	No	No	No	Tap water	Yes
I agree	18 to 28 years	Female	Completed high school	From 1 to 2 minimum wages	Yes, always	Yes, always	Yes, with water	No	Weekly or more frequently	Weekly	No	Fortnightly	Monthly or less frequently	Yes	Yes	No	No	No	Yes	It is stored in the fridge and only taken out when it's time to prepare the meat	Yes, it is stored anywhere in the fridge where there is available space	No	Yes	Fridge	Every six months	Twice a year	Yes	No	30 minutes	Yes	No	No	Yes	No	Yes	No	Tap water	Yes
I agree	40 to 50 years	Female	Lato sensu postgraduate	From 10 to 20 minimum wages	Yes, always	Yes, always	Yes, with water and commercial vegetable disinfectant	No	Weekly or more frequently	Weekly	No	Weekly	Weekly	Yes	Yes	No	Yes	No	No	It is stored in the fridge and only taken out when it's time to prepare the meat	Yes, in a specific compartment inside the fridge	No	Yes	Fridge	Every six months	Once every three months	Yes	Yes	30 minutes	Yes	No	Yes	Yes	No	Yes	No	Filtered	No
I agree	29 to 39 years	Female	Lato sensu postgraduate	From 5 to 10 minimum wages	Yes, always	Yes, always	Yes, with water	No	Twice a month	Weekly	Yes	Fortnightly	Monthly or less frequently	Yes	Yes	Yes, all	No	No	Yes	It is stored in the fridge and only taken out when it's time to prepare the meat	Yes, in a specific compartment inside the fridge	No	Yes	Fridge	Every two to three months	Once every three months	Yes	No	1-2 hours	Yes	No	No	Yes	No	Yes	Yes	Filtered	Yes
I agree	29 to 39 years	Male	Lato sensu postgraduate	From 5 to 10 minimum wages	Yes, always	Yes, always	Yes, with water and commercial vegetable disinfectant	Yes	Weekly or more frequently	Weekly	No	Weekly	Monthly or less frequently	Yes	Yes	No	Yes	No	Yes	It is stored in the fridge and only taken out when it's time to prepare the meat	Yes, in a specific compartment inside the fridge	No	Yes	Fridge	Monthly	Twice a year	Yes	No	30 minutes	No	Yes	No	No	No	Yes	No	Bottled mineral water	Yes
I agree	18 to 28 years	Female	Completed higher education	From 2 to 5 minimum wages	Yes, sometimes	Yes, always	Yes, with water	No	Weekly or more frequently	After preparing all meals	Yes	Monthly	Monthly or less frequently	Yes	Yes	No	Yes	No	Yes	I leave it on the counter until it's time to prepare the meat.	No	No	No	Fridge	Every two to three months	Once every three months	Yes	Yes	30 minutes	Yes	No	No	No	No	No	No	Tap water	No
I agree	29 to 39 years	Female	Lato sensu postgraduate	From 2 to 5 minimum wages	Yes, always	Yes, always	Yes, with water	Yes	Weekly or more frequently	After preparing all meals	Yes	Monthly	Weekly	Yes	Yes	Yes, Chicken	No	No	No	I leave it on the counter until it's time to prepare the meat.	Yes, in a specific compartment inside the fridge	No	No	Fridge	Every two to three months	Monthly or more frequently	Yes	Yes	30 minutes	Yes	No	No	Yes	No	Yes	No	Tap water	Yes
I agree	18 to 28 years	Female	Completed high school	From 1 to 2 minimum wages	Yes, always	Yes, always	Yes, with water and sodium hypochlorite (bleach)	Yes	Weekly or more frequently	Daily	No	Fortnightly	Monthly or less frequently	No	Yes	No	No	No	No	It is stored in the fridge and only taken out when it's time to prepare the meat	Yes, on the fridge door	No	No	Fridge	Annually or less frequently	Once every three months	No	No	30 minutes	Yes	No	No	Yes	No	Yes	No	Tap water	Yes
I agree	18 to 28 years	Female	Incomplete higher education	From 1 to 2 minimum wages	Yes, always	Yes, always	Yes, with water	Yes	Weekly or more frequently	After preparing all meals	Yes	Fortnightly	Weekly	Yes	Yes	No	Yes	No	Yes	I use the microwave to defrost it	No	No	No	Fridge	Annually or less frequently	Monthly or more frequently	Yes	No	30 minutes	Yes	No	Yes	Yes	No	No	No	Tap water	No
I agree	29 to 39 years	Female	Completed higher education	From 2 to 5 minimum wages	Yes, always	Yes, always	Yes, with water	No	Twice a month	After preparing all meals	No	Monthly	Monthly or less frequently	Yes	Yes	No	No	No	No	I leave it on the counter until it's time to prepare the meat.	Yes, on the fridge door	No	Yes	Fridge	Annually or less frequently	Twice a year	Yes	No	1-2 hours	Yes	No	Yes	Yes	No	Yes	No	Filtered	Yes
I agree	18 to 28 years	Female	Master's / Doctorate	From 1 to 2 minimum wages	Yes, sometimes	Yes, always	Yes, with water	Yes	Weekly or more frequently	Daily	No	Monthly	Monthly or less frequently	Yes	Yes	No	Yes	No	No	I use the microwave to defrost it	Yes, on the fridge door	No	Yes	Fridge	Every two to three months	Monthly or more frequently	Yes	No	30 minutes	No	No	Yes	Yes	Yes	Yes	No	Filtered	Yes
I agree	29 to 39 years	Male	Completed higher education	From 2 to 5 minimum wages	Yes, always	Yes, always	Yes, with water and sodium hypochlorite (bleach)	Yes	Weekly or more frequently	Daily	Yes	Weekly	Weekly	No	Yes	No	Yes	No	Yes	I leave it on the counter until it's time to prepare the meat.	Yes, in a specific compartment inside the fridge	No	No	Fridge	Twice a month	Twice a year	Yes	Yes	30 minutes	Yes	No	No	Yes	No	Yes	No	Filtered	Yes
I agree	18 to 28 years	Female	Incomplete higher education	From 1 to 2 minimum wages	Yes, always	Yes, always	Yes, with water and sodium hypochlorite (bleach)	Yes	Weekly or more frequently	Daily	No	Weekly	Twice a month	Yes	No	Yes, pork	Yes	No	Yes	It is stored in the fridge and only taken out when it's time to prepare the meat	Yes, it is stored anywhere in the fridge where there is available space	No	Yes	Fridge	Every two to three months	Monthly or more frequently	No	No	30 minutes	Yes	No	No	Yes	Yes	Yes	No	Bottled mineral water	Yes
I agree	29 to 39 years	Male	Lato sensu postgraduate	From 10 to 20 minimum wages	Yes, sometimes	Yes, sometimes	Yes, with water	No	Twice a month	Monthly	No	Monthly	Monthly or less frequently	Yes	Yes	No	Yes	No	Yes	It is stored in the fridge and only taken out when it's time to prepare the meat	Yes, in a specific compartment inside the fridge	No	No	Fridge	Every two to three months	Annually or less frequently	No	No	30 minutes	Yes	No	No	Yes	No	Yes	No	Filtered	Yes
I agree	29 to 39 years	Female	Completed high school	From 1 to 2 minimum wages	Yes, sometimes	Yes, always	Yes, with water	No	Weekly or more frequently	After preparing all meals	Yes	Monthly	Monthly or less frequently	Yes	Yes	No	No	No	Yes	I leave it on the counter until it's time to prepare the meat.	Yes, it is stored anywhere in the fridge where there is available space	No	Yes	Fridge	Every six months	Once every three months	Yes	Yes	30 minutes	No	Yes	Yes	Yes	Yes	Yes	No	Tap water	No
I agree	51 to 61 years	Male	Completed higher education	From 5 to 10 minimum wages	Yes, but rarely	Yes, sometimes	Yes, with water	No	Weekly or more frequently	Weekly	No	Fortnightly	Monthly or less frequently	Yes	Yes	Yes, Chicken	Yes	No	No	I leave it on the counter until it's time to prepare the meat.	Yes, on the fridge door	No	Yes	Fridge	Monthly	Once every three months	No	No	1-2 hours	Yes	No	Yes	Yes	Yes	Yes	No	Tap water	No
I agree	40 to 50 years	Female	Master's / Doctorate	From 10 to 20 minimum wages	Yes, sometimes	Yes, always	Yes, with water and commercial vegetable disinfectant	Yes	Weekly or more frequently	Daily	No	Monthly	Monthly or less frequently	Yes	Yes	Yes, Chicken	Yes	No	Yes	It is stored in the fridge and only taken out when it's time to prepare the meat	Yes, in a specific compartment inside the fridge	No	Yes	On top of the countertop in closed container	Every two to three months	Twice a year	No	No	30 minutes	Yes	No	Yes	No	No	No	No	Tap water	Yes
I agree	40 to 50 years	Female	Completed higher education	From 10 to 20 minimum wages	Yes, sometimes	Yes, sometimes	Yes, with water and sodium hypochlorite (bleach)	Yes	Weekly or more frequently	Daily	No	Monthly	Monthly or less frequently	No	Yes	No	No	No	No	It is stored in the fridge and only taken out when it's time to prepare the meat	Yes, in a specific compartment inside the fridge	No	No	Fridge	Every six months	Twice a year	Yes	Yes	1-2 hours	Yes	No	No	No	Yes	Yes	Yes	Filtered	Yes
I agree	18 to 28 years	Female	Completed higher education	From 5 to 10 minimum wages	Yes, always	Yes, always	Yes, with water and sodium hypochlorite (bleach)	No	Weekly or more frequently	Daily	No	Weekly	Monthly or less frequently	Yes	Yes	Yes, Chicken	No	No	No	I use the microwave to defrost it	Yes, it is stored anywhere in the fridge where there is available space	No	No	Fridge	Every two to three months	Once every three months	Yes	No	1-2 hours	Yes	Yes	Yes	Yes	Yes	Yes	No	Tap water	No
I agree	18 to 28 years	Female	Completed higher education	From 5 to 10 minimum wages	Yes, always	Yes, always	Yes, with water	No	Weekly or more frequently	Daily	No	Fortnightly	Weekly	Yes	Yes	No	Yes	No	No	I leave it on the counter until it's time to prepare the meat.	Yes, in a specific compartment inside the fridge	No	Yes	Fridge	Monthly	Twice a year	Yes	No	1-2 hours	Yes	Yes	Yes	Yes	Yes	Yes	No	Tap water	No
I agree	18 to 28 years	Female	Completed higher education	From 5 to 10 minimum wages	Yes, always	Yes, always	Yes, with water	No	Weekly or more frequently	Daily	No	Monthly	Twice a month	Yes	Yes	No	Yes	No	Yes	I leave it on the counter until it's time to prepare the meat.	Yes, it is stored anywhere in the fridge where there is available space	No	Yes	Fridge	Every two to three months	Once every three months	Yes	No	30 minutes	Yes	Yes	Yes	Yes	No	Yes	No	Tap water	No
I agree	29 to 39 years	Female	Lato sensu postgraduate	More than 20 minimum wages	Yes, always	Yes, always	Yes, with water and commercial vegetable disinfectant	Yes	Weekly or more frequently	Weekly	Yes	Fortnightly	Monthly or less frequently	Yes	Yes	No	No	No	No	It is stored in the fridge and only taken out when it's time to prepare the meat	Yes, in a specific compartment inside the fridge	Yes, by rinsing with water	No	Fridge	Monthly	Once every three months	Yes	Yes	30 minutes	No	Yes	Yes	Yes	Yes	No	No	Filtered	Yes
I agree	29 to 39 years	Male	Master's / Doctorate	From 5 to 10 minimum wages	Yes, always	Yes, always	Yes, with water and sodium hypochlorite (bleach)	No	Weekly or more frequently	Weekly	Yes	Fortnightly	Twice a month	No	Yes	No	No	No	Yes	It is stored in the fridge and only taken out when it's time to prepare the meat	Yes, on the fridge door	No	No	Fridge	Monthly	Monthly or more frequently	No	No	30 minutes	Yes	No	Yes	No	No	No	No	Tap water	No
I agree	40 to 50 years	Female	Completed higher education	From 5 to 10 minimum wages	Yes, always	Yes, always	Yes, with water and sodium hypochlorite (bleach)	Yes	Weekly or more frequently	Daily	Yes	Weekly	Monthly or less frequently	No	Yes	No	No	No	No	It is stored in the fridge and only taken out when it's time to prepare the meat	Yes, in a specific compartment inside the fridge	No	No	Fridge	Twice a month	Monthly or more frequently	Yes	Yes	30 minutes	No	No	No	Yes	Yes	No	No	Tap water	No
I agree	51 to 61 years	Female	Incomplete higher education	From 5 to 10 minimum wages	Yes, sometimes	Yes, sometimes	Yes, with water	No	Weekly or more frequently	Daily	No	Fortnightly	Twice a month	Yes	Yes	Yes, pork	No	No	No	It is stored in the fridge and only taken out when it's time to prepare the meat	No	No	No	Fridge	Twice a month	Monthly or more frequently	No	No	1-2 hours	No	No	Yes	Yes	No	Yes	No	Filtered	Yes
I agree	18 to 28 years	Female	Completed higher education	From 2 to 5 minimum wages	Yes, sometimes	Yes, always	Yes, with water	No	Weekly or more frequently	After preparing all meals	No	Monthly	Monthly or less frequently	Yes	Yes	No	Yes	No	No	I use the microwave to defrost it	Yes, it is stored anywhere in the fridge where there is available space	No	Yes	Fridge	Every two to three months	Monthly or more frequently	No	No	30 minutes	No	No	Yes	No	No	Yes	No	Tap water	No
I agree	40 to 50 years	Female	Lato sensu postgraduate	From 2 to 5 minimum wages	Yes, always	Yes, always	Yes, with water and sodium hypochlorite (bleach)	Yes	Weekly or more frequently	Daily	No	Fortnightly	Monthly or less frequently	Yes	Yes	No	No	No	Yes	It is stored in the fridge and only taken out when it's time to prepare the meat	Yes, in a specific compartment inside the fridge	No	No	Fridge	Annually or less frequently	Monthly or more frequently	No	No	1-2 hours	Yes	No	No	Yes	No	No	No	Filtered	Yes
I agree	29 to 39 years	Female	Completed higher education	From 2 to 5 minimum wages	Yes, sometimes	Yes, always	No	No	Weekly or more frequently	Daily	No	Fortnightly	Monthly or less frequently	Yes	Yes	No	No	No	No	I leave it on the counter until it's time to prepare the meat.	Yes, it is stored anywhere in the fridge where there is available space	No	Yes	Fridge	Every two to three months	Monthly or more frequently	No	No	1-2 hours	No	No	Yes	Yes	No	No	No	Bottled mineral water	Yes
I agree	40 to 50 years	Male	Completed higher education	From 10 to 20 minimum wages	Yes, sometimes	Yes, always	Yes, with water and sodium hypochlorite (bleach)	Yes	Weekly or more frequently	Daily	No	Fortnightly	Monthly or less frequently	Yes	Yes	No	Yes	No	Yes	I leave it on the counter until it's time to prepare the meat.	Yes, it is stored anywhere in the fridge where there is available space	No	No	Fridge	Every six months	Twice a year	Yes	Yes	30 minutes	Yes	Yes	Yes	Yes	No	Yes	No	Filtered	Yes
I agree	18 to 28 years	Female	Completed higher education	From 2 to 5 minimum wages	Yes, sometimes	Yes, sometimes	Yes, with water	No	Weekly or more frequently	Weekly	Yes	Fortnightly	Twice a month	Yes	No	No	Yes	No	Yes	I use the microwave to defrost it	Yes, it is stored anywhere in the fridge where there is available space	No	Yes	Fridge	Every two to three months	Once every three months	No	No	30 minutes	Yes	No	No	No	Yes	Yes	No	Tap water	No
I agree	29 to 39 years	Female	Completed higher education	From 2 to 5 minimum wages	Yes, always	Yes, always	Yes, with water and sodium hypochlorite (bleach)	Yes	Weekly or more frequently	Daily	Yes	Fortnightly	Twice a month	No	Yes	No	Yes	No	Yes	It is stored in the fridge and only taken out when it's time to prepare the meat	Yes, in a specific compartment inside the fridge	Yes, by scrubbing with a sponge, water, and dish soap	Yes	Fridge	Monthly	Twice a year	No	No	30 minutes	Yes	No	No	Yes	No	No	No	Bottled mineral water	No
I agree	18 to 28 years	Female	Completed higher education	From 1 to 2 minimum wages	Yes, but rarely	Yes, but rarely	Yes, with water	No	Twice a month	Weekly	Yes	Weekly	Monthly or less frequently	Yes	Yes	No	No	No	No	It is stored in the fridge and only taken out when it's time to prepare the meat	Yes, in a specific compartment inside the fridge	No	Yes	Fridge	Every six months	Monthly or more frequently	No	No	30 minutes	Yes	No	Yes	Yes	No	No	No	Tap water	Yes
I agree	29 to 39 years	Female	Master's / Doctorate	From 5 to 10 minimum wages	Yes, sometimes	Yes, always	Yes, with water	No	Twice a month	Daily	No	Monthly	Monthly or less frequently	No	Yes	No	No	No	No	I use the microwave to defrost it	Yes, in a specific compartment inside the fridge	No	No	Fridge	Every two to three months	Once every three months	No	No	30 minutes	Yes	No	Yes	Yes	Yes	Yes	No	Filtered	No
I agree	29 to 39 years	Female	Lato sensu postgraduate	From 5 to 10 minimum wages	Yes, sometimes	Yes, always	Yes, with water and sodium hypochlorite (bleach)	Yes	Weekly or more frequently	Daily	No	Monthly	Monthly or less frequently	Yes	Yes	No	No	No	No	It is stored in the fridge and only taken out when it's time to prepare the meat	Yes, in a specific compartment inside the fridge	No	No	Fridge	Every two to three months	Once every three months	Yes	No	30 minutes	No	No	Yes	No	No	Yes	No	Bottled mineral water	Yes
I agree	18 to 28 years	Female	Completed higher education	From 5 to 10 minimum wages	Yes, sometimes	Yes, sometimes	Yes, with water	No	Weekly or more frequently	Weekly	Yes	Fortnightly	Monthly or less frequently	Yes	Yes	No	No	No	Yes	I use the microwave to defrost it	Yes, it is stored anywhere in the fridge where there is available space	No	Yes	On top of the countertop in closed container	Every six months	Annually or less frequently	No	No	30 minutes	Yes	No	No	No	Yes	Yes	No	Tap water	No
I agree	18 to 28 years	Male	Completed higher education	From 10 to 20 minimum wages	Yes, always	Yes, always	Yes, with water and sodium hypochlorite (bleach)	Yes	Weekly or more frequently	Weekly	No	Fortnightly	Weekly	No	Yes	No	No	No	Yes	I leave it on the counter until it's time to prepare the meat.	Yes, it is stored anywhere in the fridge where there is available space	No	Yes	Fridge	Every two to three months	Once every three months	No	No	30 minutes	Yes	No	Yes	Yes	No	Yes	No	Filtered	Yes
I agree	29 to 39 years	Female	Completed higher education	From 2 to 5 minimum wages	Yes, always	Yes, sometimes	Yes, with water and commercial vegetable disinfectant	Yes	Weekly or more frequently	Weekly	No	Fortnightly	Monthly or less frequently	No	Yes	No	No	No	Yes	It is stored in the fridge and only taken out when it's time to prepare the meat	Yes, in a specific compartment inside the fridge	No	No	Fridge	Every six months	Monthly or more frequently	Yes	No	30 minutes	No	No	No	Yes	Yes	Yes	Yes	Filtered	No
I agree	18 to 28 years	Female	Incomplete higher education	From 1 to 2 minimum wages	Yes, always	Yes, always	Yes, with water and sodium hypochlorite (bleach)	No	Weekly or more frequently	After preparing all meals	No	Fortnightly	Monthly or less frequently	Yes	Yes	No	Yes	No	Yes	It is stored in the fridge and only taken out when it's time to prepare the meat	Yes, in a specific compartment inside the fridge	No	Yes	Fridge	Twice a month	Monthly or more frequently	Yes	No	30 minutes	Yes	No	No	Yes	No	No	No	Tap water	No
I agree	18 to 28 years	Female	Completed high school	From 1 to 2 minimum wages	Yes, sometimes	Yes, always	Yes, with water and commercial vegetable disinfectant	Yes	Weekly or more frequently	Daily	No	Fortnightly	Twice a month	Yes	Yes	Yes, Chicken	Yes	No	No	I use the microwave to defrost it	Yes, on the fridge door	No	No	Inside the stove	Monthly	Monthly or more frequently	No	No	30 minutes	Yes	No	No	Yes	No	Yes	No	Tap water	Yes
I agree	29 to 39 years	Male	Master's / Doctorate	From 5 to 10 minimum wages	Yes, sometimes	Yes, always	Yes, with water	No	Weekly or more frequently	Weekly	No	Fortnightly	Twice a month	No	Yes	No	Yes	No	No	It is stored in the fridge and only taken out when it's time to prepare the meat	No	No	No	Fridge	Every six months	Once every three months	No	No	30 minutes	No	No	Yes	Yes	Yes	No	No	Filtered	Yes
I agree	29 to 39 years	Female	Completed higher education	From 2 to 5 minimum wages	Yes, sometimes	Yes, always	Yes, with water	No	Twice a month	Monthly	No	Monthly	Monthly or less frequently	Yes	Yes	No	No	No	Yes	It is stored in the fridge and only taken out when it's time to prepare the meat	Yes, on the fridge door	No	No	Fridge	Every six months	Annually or less frequently	Yes	No	30 minutes	Yes	No	No	No	No	No	No	Tap water	Yes
I agree	40 to 50 years	Female	Lato sensu postgraduate	From 2 to 5 minimum wages	Yes, always	Yes, always	Yes, with water and sodium hypochlorite (bleach)	Yes	Weekly or more frequently	Daily	Yes	Fortnightly	Monthly or less frequently	Yes	Yes	No	No	No	Yes	I leave it on the counter until it's time to prepare the meat.	Yes, it is stored anywhere in the fridge where there is available space	No	Yes	Fridge	Every six months	Annually or less frequently	No	Yes	1-2 hours	No	No	Yes	Yes	No	No	No	Bottled mineral water	Yes
I agree	29 to 39 years	Female	Completed higher education	From 5 to 10 minimum wages	Yes, sometimes	Yes, always	Yes, with water and sodium hypochlorite (bleach)	No	Weekly or more frequently	Weekly	Yes	Fortnightly	Twice a month	Yes	Yes	No	Yes	No	Yes	It is stored in the fridge and only taken out when it's time to prepare the meat	Yes, in a specific compartment inside the fridge	No	Yes	Fridge	Monthly	Monthly or more frequently	No	Yes	30 minutes	Yes	Yes	No	No	No	No	Yes	Filtered	Yes
I agree	18 to 28 years	Female	Completed high school	From 2 to 5 minimum wages	Yes, but rarely	Yes, sometimes	Yes, with water and sodium hypochlorite (bleach)	No	Twice a month	Daily	Yes	Fortnightly	Monthly or less frequently	Yes	Yes	No	No	No	No	I leave it on the counter until it's time to prepare the meat.	Yes, it is stored anywhere in the fridge where there is available space	No	Yes	Fridge	Annually or less frequently	Twice a year	No	No	1-2 hours	Yes	Yes	No	Yes	Yes	Yes	Yes	Bottled mineral water	Yes
I agree	40 to 50 years	Female	Incomplete higher education	From 1 to 2 minimum wages	Yes, always	Yes, sometimes	Yes, with water and sodium hypochlorite (bleach)	No	Weekly or more frequently	After preparing all meals	No	Weekly	Weekly	No	Yes	No	No	No	Yes	It is stored in the fridge and only taken out when it's time to prepare the meat	Yes, on the fridge door	Yes, by rinsing with water	No	Fridge	Monthly	Monthly or more frequently	Yes	Yes	30 minutes	Yes	Yes	No	No	No	No	No	Tap water	Yes
I agree	18 to 28 years	Female	Incomplete higher education	From 5 to 10 minimum wages	Yes, always	Yes, always	Yes, with water and sodium hypochlorite (bleach)	No	Weekly or more frequently	Weekly	No	Fortnightly	Weekly	Yes	Yes	No	Yes	No	No	I use the microwave to defrost it	Yes, in a specific compartment inside the fridge	No	No	Fridge	Every two to three months	Twice a year	No	No	1-2 hours	Yes	No	No	Yes	No	Yes	No	Filtered	Yes
I agree	18 to 28 years	Female	Completed higher education	From 2 to 5 minimum wages	Yes, but rarely	Yes, sometimes	Yes, with water	No	Twice a month	Weekly	No	Monthly	Monthly or less frequently	Yes	Yes	No	No	No	No	It is stored in the fridge and only taken out when it's time to prepare the meat	Yes, in a specific compartment inside the fridge	No	No	Fridge	Every two to three months	Once every three months	No	No	30 minutes	Yes	No	No	Yes	No	Yes	No	Tap water	Yes
I agree	29 to 39 years	Female	Master's / Doctorate	From 5 to 10 minimum wages	Yes, but rarely	Yes, sometimes	Yes, with water and sodium hypochlorite (bleach)	No	Twice a month	Weekly	No	Monthly	Twice a month	Yes	No	Yes, beef	No	No	Yes	I leave it on the counter until it's time to prepare the meat.	Yes, in a specific compartment inside the fridge	No	Yes	Fridge	Every six months	Twice a year	Yes	No	1-2 hours	Yes	No	No	Yes	Yes	Yes	Yes	Tap water	Yes
I agree	18 to 28 years	Female	Completed high school	From 5 to 10 minimum wages	Yes, sometimes	Yes, always	Yes, with water	Yes	Weekly or more frequently	Daily	No	Weekly	Weekly	Yes	Yes	No	No	No	Yes	I use the microwave to defrost it	Yes, in a specific compartment inside the fridge	No	No	I do not eat food prepared the day before	Weekly or more frequently	Once every three months	Yes	No	30 minutes	Yes	No	No	No	No	No	No	Bottled mineral water	No
I agree	29 to 39 years	Female	Completed higher education	From 10 to 20 minimum wages	Yes, always	Yes, always	Yes, with water and sodium hypochlorite (bleach)	No	Weekly or more frequently	Daily	Yes	Fortnightly	Monthly or less frequently	Yes	Yes	No	Yes	No	Yes	It is stored in the fridge and only taken out when it's time to prepare the meat	Yes, in a specific compartment inside the fridge	No	Yes	Fridge	Every two to three months	Once every three months	Yes	Yes	30 minutes	Yes	Yes	Yes	No	Yes	No	No	Filtered	No
I agree	29 to 39 years	Male	Lato sensu postgraduate	More than 20 minimum wages	Yes, sometimes	Yes, always	Yes, with water and commercial vegetable disinfectant	No	Weekly or more frequently	Daily	No	Monthly	Weekly	Yes	Yes	No	Yes	No	Yes	It is stored in the fridge and only taken out when it's time to prepare the meat	Yes, in a specific compartment inside the fridge	No	Yes	Fridge	Annually or less frequently	Monthly or more frequently	No	No	1-2 hours	No	Yes	Yes	Yes	Yes	Yes	No	Filtered	Yes
I agree	18 to 28 years	Female	Incomplete higher education	From 1 to 2 minimum wages	Yes, always	Yes, always	Yes, with water	No	Weekly or more frequently	Daily	No	Fortnightly	Monthly or less frequently	Yes	Yes	Yes, all	No	No	No	It is stored in the fridge and only taken out when it's time to prepare the meat	Yes, it is stored anywhere in the fridge where there is available space	No	No	Fridge	Annually or less frequently	Once every three months	No	Yes	30 minutes	Yes	No	Yes	Yes	No	No	No	Tap water	No
I agree	18 to 28 years	Female	Incomplete higher education	From 2 to 5 minimum wages	Yes, sometimes	Yes, always	Yes, with water	Yes	Weekly or more frequently	After preparing all meals	Yes	Fortnightly	Weekly	Yes	Yes	No	No	No	No	It is stored in the fridge and only taken out when it's time to prepare the meat	Yes, on the fridge door	No	No	Fridge	Twice a month	Monthly or more frequently	No	No	30 minutes	Yes	Yes	No	Yes	No	Yes	No	Filtered	Yes
I agree	18 to 28 years	Male	Master's / Doctorate	From 2 to 5 minimum wages	Yes, always	Yes, always	Yes, with water	No	Weekly or more frequently	Weekly	No	Monthly	Twice a month	No	Yes	No	No	No	No	I don't keep meat in the freezer	No	No	No	Fridge	Every six months	Twice a year	Yes	No	30 minutes	Yes	No	No	Yes	No	No	No	Tap water	No
I agree	18 to 28 years	Female	Lato sensu postgraduate	From 2 to 5 minimum wages	Yes, sometimes	Yes, always	Yes, with water and sodium hypochlorite (bleach)	Yes	Twice a month	Weekly	No	Monthly	Monthly or less frequently	Yes	No	No	No	No	No	I leave it on the counter until it's time to prepare the meat.	Yes, in a specific compartment inside the fridge	No	No	Fridge	Every six months	Once every three months	No	No	30 minutes	No	No	No	Yes	Yes	Yes	No	Tap water	Yes
I agree	18 to 28 years	Female	Lato sensu postgraduate	From 2 to 5 minimum wages	Yes, sometimes	Yes, always	Yes, with water	No	Twice a month	Daily	No	Monthly	Monthly or less frequently	Yes	Yes	Yes, Chicken	No	No	Yes	It is stored in the fridge and only taken out when it's time to prepare the meat	Yes, in a specific compartment inside the fridge	No	Yes	Fridge	Every two to three months	Once every three months	No	No	30 minutes	No	No	No	No	Yes	Yes	No	Filtered	Yes
I agree	18 to 28 years	Female	Completed higher education	From 5 to 10 minimum wages	Yes, always	Yes, always	Yes, with water and sodium hypochlorite (bleach)	Yes	Weekly or more frequently	Weekly	Yes	Weekly	Weekly	No	Yes	No	No	No	No	I use the microwave to defrost it	Yes, in a specific compartment inside the fridge	No	No	Fridge	Monthly	Monthly or more frequently	No	Yes	1-2 hours	No	No	No	Yes	No	No	No	Filtered	Yes
I agree	40 to 50 years	Female	Lato sensu postgraduate	From 2 to 5 minimum wages	Yes, always	Yes, always	Yes, with water and commercial vegetable disinfectant	Yes	Weekly or more frequently	After preparing all meals	No	Weekly	Weekly	No	Yes	No	Yes	No	Yes	It is stored in the fridge and only taken out when it's time to prepare the meat	Yes, in a specific compartment inside the fridge	No	No	Fridge	Monthly	Monthly or more frequently	Yes	Yes	1-2 hours	No	Yes	Yes	No	No	No	No	Filtered	Yes
I agree	29 to 39 years	Female	Completed higher education	From 10 to 20 minimum wages	Yes, sometimes	Yes, sometimes	Yes, with water	Yes	Twice a month	Weekly	No	Monthly	Monthly or less frequently	No	Yes	No	No	No	Yes	I leave it on the counter until it's time to prepare the meat.	Yes, on the fridge door	No	No	Fridge	Annually or less frequently	Twice a year	No	No	1-2 hours	Yes	No	Yes	No	No	Yes	No	Filtered	Yes
I agree	29 to 39 years	Male	Lato sensu postgraduate	From 10 to 20 minimum wages	Yes, always	Yes, always	Yes, with water	Yes	Weekly or more frequently	Daily	No	Monthly	Monthly or less frequently	No	Yes	No	Yes	Yes	Yes	It is stored in the fridge and only taken out when it's time to prepare the meat	Yes, in a specific compartment inside the fridge	Yes, by rinsing with water	Yes	Fridge	Monthly	Once every three months	Yes	No	30 minutes	No	Yes	No	Yes	No	Yes	No	Filtered	Yes
I agree	29 to 39 years	Female	Lato sensu postgraduate	From 5 to 10 minimum wages	Yes, always	Yes, always	Yes, with water and sodium hypochlorite (bleach)	Yes	Weekly or more frequently	Daily	Yes	Weekly	Monthly or less frequently	No	Yes	No	No	No	Yes	I use the microwave to defrost it	Yes, in a specific compartment inside the fridge	No	Yes	Fridge	Twice a month	Monthly or more frequently	Yes	No	30 minutes	Yes	No	Yes	Yes	No	Yes	No	Filtered	Yes
I agree	18 to 28 years	Male	Completed higher education	From 10 to 20 minimum wages	Yes, sometimes	Yes, always	Yes, with water	No	Weekly or more frequently	Monthly	Yes	Fortnightly	Monthly or less frequently	Yes	Yes	Yes, Chicken	Yes	No	Yes	It is stored in the fridge and only taken out when it's time to prepare the meat	Yes, on the fridge door	No	No	Fridge	Annually or less frequently	Twice a year	Yes	No	30 minutes	Yes	No	No	No	No	No	No	Tap water	Yes
I agree	29 to 39 years	Female	Completed higher education	From 2 to 5 minimum wages	Yes, sometimes	Yes, always	Yes, with water	No	Weekly or more frequently	Daily	No	Fortnightly	Twice a month	No	No	Yes, Chicken	No	No	Yes	It is stored in the fridge and only taken out when it's time to prepare the meat	No	No	No	Fridge	Every two to three months	Monthly or more frequently	No	Yes	1-2 hours	Yes	No	No	Yes	No	Yes	No	Filtered	Yes
I agree	40 to 50 years	Female	Completed higher education	From 2 to 5 minimum wages	Yes, always	Yes, always	Yes, with water and sodium hypochlorite (bleach)	No	Twice a month	Daily	Yes	Weekly	Monthly or less frequently	Yes	Yes	No	No	No	Yes	I leave it on the counter until it's time to prepare the meat.	Yes, it is stored anywhere in the fridge where there is available space	No	No	Fridge	Every two to three months	Monthly or more frequently	Yes	No	30 minutes	Yes	No	Yes	Yes	No	Yes	No	Filtered	No
I agree	40 to 50 years	Female	Completed higher education	From 5 to 10 minimum wages	Yes, sometimes	Yes, always	Yes, with water and sodium hypochlorite (bleach)	No	Weekly or more frequently	Daily	Yes	Weekly	Weekly	No	Yes	No	No	No	Yes	It is stored in the fridge and only taken out when it's time to prepare the meat	Yes, in a specific compartment inside the fridge	No	No	Fridge	Every two to three months	Once every three months	Yes	Yes	30 minutes	Yes	Yes	No	Yes	No	No	No	Filtered	Yes
I agree	18 to 28 years	Female	Completed higher education	More than 20 minimum wages	Yes, sometimes	Yes, always	Yes, with water	Yes	Weekly or more frequently	After preparing all meals	Yes	Fortnightly	Weekly	Yes	Yes	Yes, Chicken	No	No	Yes	I leave it on the counter until it's time to prepare the meat.	Yes, in a specific compartment inside the fridge	No	No	Fridge	Weekly or more frequently	Monthly or more frequently	Yes	No	1-2 hours	No	Yes	Yes	No	No	Yes	No	Tap water	Yes
I agree	40 to 50 years	Female	Completed higher education	From 2 to 5 minimum wages	Yes, always	Yes, always	Yes, with water	No	Weekly or more frequently	Daily	Yes	Weekly	Weekly	No	Yes	No	No	No	Yes	It is stored in the fridge and only taken out when it's time to prepare the meat	Yes, on the fridge door	Yes, by rinsing with water	Yes	Fridge	Monthly	Once every three months	Yes	Yes	30 minutes	No	Yes	Yes	Yes	No	No	No	Filtered	Yes
I agree	18 to 28 years	Female	Completed higher education	From 5 to 10 minimum wages	No	Yes, sometimes	Yes, with water	Yes	Twice a month	Daily	No	Fortnightly	Monthly or less frequently	Yes	Yes	No	No	No	Yes	I leave it on the counter until it's time to prepare the meat.	Yes, in a specific compartment inside the fridge	No	No	Fridge	Monthly	Once every three months	Yes	No	30 minutes	Yes	Yes	Yes	Yes	No	No	No	Filtered	Yes
I agree	29 to 39 years	Female	Master's / Doctorate	From 10 to 20 minimum wages	Yes, but rarely	Yes, always	Yes, with water and commercial vegetable disinfectant	Yes	Weekly or more frequently	After preparing all meals	No	Monthly	Monthly or less frequently	Yes	Yes	No	Yes	No	Yes	It is stored in the fridge and only taken out when it's time to prepare the meat	Yes, it is stored anywhere in the fridge where there is available space	No	No	Fridge	Annually or less frequently	Monthly or more frequently	No	No	1-2 hours	Yes	No	Yes	No	No	No	No	Filtered	No
I agree	18 to 28 years	Female	Incomplete higher education	From 5 to 10 minimum wages	Yes, always	Yes, always	Yes, with water and commercial vegetable disinfectant	No	Weekly or more frequently	Daily	Yes	Weekly	Monthly or less frequently	Yes	Yes	Yes, all	No	No	No	I leave it on the counter until it's time to prepare the meat.	Yes, in a specific compartment inside the fridge	Yes, by scrubbing with a sponge, water, and dish soap	Yes	Fridge	Monthly	Monthly or more frequently	No	Yes	30 minutes	No	No	Yes	Yes	Yes	No	No	Tap water	Yes
I agree	18 to 28 years	Female	Incomplete higher education	From 2 to 5 minimum wages	Yes, always	Yes, always	Yes, with water and sodium hypochlorite (bleach)	Yes	Weekly or more frequently	Daily	No	Weekly	Weekly	Yes	Yes	No	No	No	Yes	I leave it on the counter until it's time to prepare the meat.	Yes, in a specific compartment inside the fridge	No	No	Fridge	Every six months	Once every three months	Yes	No	30 minutes	Yes	No	No	Yes	No	No	No	Bottled mineral water	No
I agree	29 to 39 years	Female	Incomplete higher education	From 1 to 2 minimum wages	Yes, sometimes	Yes, always	Yes, with water	Yes	Weekly or more frequently	After preparing all meals	No	Fortnightly	Monthly or less frequently	Yes	Yes	Yes, Chicken	No	No	No	It is stored in the fridge and only taken out when it's time to prepare the meat	Yes, in a specific compartment inside the fridge	No	Yes	Fridge	Monthly	Once every three months	Yes	No	30 minutes	Yes	Yes	Yes	No	No	No	No	Tap water	Yes
I agree	18 to 28 years	Female	Completed high school	From 5 to 10 minimum wages	Yes, sometimes	Yes, always	Yes, with water	Yes	Weekly or more frequently	Weekly	No	Fortnightly	Weekly	No	Yes	No	No	No	No	It is stored in the fridge and only taken out when it's time to prepare the meat	Yes, in a specific compartment inside the fridge	No	No	Fridge	Every two to three months	Twice a year	Yes	Yes	1-2 hours	Yes	No	No	Yes	No	Yes	No	Tap water	Yes
I agree	29 to 39 years	Female	Completed higher education	From 2 to 5 minimum wages	Yes, sometimes	Yes, always	Yes, with water	No	Weekly or more frequently	Weekly	No	Monthly	Monthly or less frequently	No	Yes	No	No	No	No	It is stored in the fridge and only taken out when it's time to prepare the meat	Yes, on the fridge door	No	No	Fridge	Every six months	Twice a year	No	Yes	30 minutes	Yes	Yes	Yes	Yes	No	No	Yes	Tap water	Yes
I agree	29 to 39 years	Female	Completed higher education	From 2 to 5 minimum wages	Yes, but rarely	Yes, always	Yes, with water	Yes	Weekly or more frequently	After preparing all meals	No	Monthly	Monthly or less frequently	Yes	Yes	No	Yes	No	Yes	It is stored in the fridge and only taken out when it's time to prepare the meat	Yes, on the fridge door	No	No	Fridge	Every six months	Once every three months	No	No	30 minutes	Yes	No	Yes	Yes	Yes	Yes	Yes	Filtered	No
I agree	18 to 28 years	Female	Completed higher education	From 2 to 5 minimum wages	Yes, sometimes	Yes, always	Yes, with water and sodium hypochlorite (bleach)	Yes	Weekly or more frequently	After preparing all meals	Yes	Weekly	Monthly or less frequently	Yes	Yes	Yes, Chicken	No	No	Yes	It is stored in the fridge and only taken out when it's time to prepare the meat	Yes, in a specific compartment inside the fridge	No	Yes	Fridge	Annually or less frequently	Once every three months	Yes	No	30 minutes	Yes	No	No	Yes	Yes	Yes	No	Tap water	No
I agree	18 to 28 years	Female	Incomplete higher education	From 1 to 2 minimum wages	Yes, sometimes	Yes, always	Yes, with water and sodium hypochlorite (bleach)	No	Weekly or more frequently	Daily	Yes	Weekly	Monthly or less frequently	Yes	No	Yes, all	Yes	No	Yes	I leave it on the counter until it's time to prepare the meat.	No	No	Yes	Fridge	Weekly or more frequently	Once every three months	No	No	1-2 hours	No	No	Yes	Yes	No	Yes	No	Tap water	Yes
I agree	18 to 28 years	Female	Completed higher education	From 2 to 5 minimum wages	Yes, always	Yes, always	Yes, with water and sodium hypochlorite (bleach)	No	Weekly or more frequently	Daily	No	Weekly	Daily	No	Yes	No	Yes	No	Yes	It is stored in the fridge and only taken out when it's time to prepare the meat	Yes, it is stored anywhere in the fridge where there is available space	Yes, by scrubbing with a sponge, water, and dish soap	No	Fridge	Monthly	Monthly or more frequently	Yes	Yes	1-2 hours	No	Yes	Yes	Yes	No	No	No	Tap water	No
I agree	51 to 61 years	Female	Completed higher education	From 2 to 5 minimum wages	Yes, always	Yes, always	Yes, with water	Yes	Weekly or more frequently	Daily	No	Weekly	Twice a month	Yes	Yes	No	No	No	No	It is stored in the fridge and only taken out when it's time to prepare the meat	Yes, in a specific compartment inside the fridge	No	No	Fridge	Twice a month	Monthly or more frequently	Yes	No	30 minutes	Yes	No	Yes	No	Yes	No	No	Tap water	No
I agree	29 to 39 years	Female	Lato sensu postgraduate	From 5 to 10 minimum wages	Yes, always	Yes, always	Yes, with water and sodium hypochlorite (bleach)	Yes	Weekly or more frequently	Daily	No	Weekly	Monthly or less frequently	No	Yes	No	No	No	Yes	It is stored in the fridge and only taken out when it's time to prepare the meat	Yes, in a specific compartment inside the fridge	No	No	Fridge	Every two to three months	Once every three months	Yes	No	30 minutes	No	Yes	No	No	No	Yes	No	Filtered	No
I agree	18 to 28 years	Female	Completed higher education	From 2 to 5 minimum wages	Yes, sometimes	Yes, always	Yes, with water	Yes	Twice a month	Monthly	Yes	Monthly	Monthly or less frequently	Yes	Yes	No	No	No	Yes	I leave it on the counter until it's time to prepare the meat.	Yes, in a specific compartment inside the fridge	No	No	Fridge	Every two to three months	Twice a year	No	No	1-2 hours	Yes	Yes	Yes	Yes	Yes	Yes	No	Filtered	Yes
I agree	18 to 28 years	Female	Master's / Doctorate	From 2 to 5 minimum wages	Yes, always	Yes, always	Yes, with water	No	Weekly or more frequently	Weekly	No	Monthly	Weekly	Yes	Yes	No	Yes	No	Yes	It is stored in the fridge and only taken out when it's time to prepare the meat	Yes, on the fridge door	No	Yes	Fridge	Every six months	Twice a year	No	No	30 minutes	Yes	Yes	No	Yes	No	Yes	No	Filtered	Yes
I agree	51 to 61 years	Female	Completed higher education	From 2 to 5 minimum wages	Yes, sometimes	Yes, always	Yes, with water	Yes	Weekly or more frequently	Daily	No	Fortnightly	Daily	Yes	Yes	No	No	No	No	It is stored in the fridge and only taken out when it's time to prepare the meat	Yes, on the fridge door	No	No	Fridge	Every six months	Twice a year	No	No	1-2 hours	No	Yes	No	Yes	No	No	No	Filtered	No
I agree	40 to 50 years	Female	Completed higher education	From 5 to 10 minimum wages	Yes, always	Yes, always	Yes, with water and sodium hypochlorite (bleach)	Yes	Weekly or more frequently	After preparing all meals	No	Weekly	Weekly	Yes	Yes	No	No	No	No	It is stored in the fridge and only taken out when it's time to prepare the meat	Yes, in a specific compartment inside the fridge	No	No	Fridge	Twice a month	Monthly or more frequently	No	No	30 minutes	Yes	No	No	No	No	No	No	Filtered	No
I agree	40 to 50 years	Female	Incomplete higher education	From 5 to 10 minimum wages	Yes, always	Yes, always	Yes, with water	Yes	Weekly or more frequently	Weekly	No	Fortnightly	Monthly or less frequently	No	Yes	Yes, Chicken	No	No	No	I leave it on the counter until it's time to prepare the meat.	Yes, in a specific compartment inside the fridge	No	No	Fridge	Every two to three months	Once every three months	No	Yes	30 minutes	No	No	Yes	No	No	No	No	Tap water	Yes
I agree	29 to 39 years	Male	Lato sensu postgraduate	From 10 to 20 minimum wages	Yes, always	Yes, always	Yes, with water	Yes	Weekly or more frequently	Daily	Yes	Weekly	Twice a month	Yes	Yes	No	No	No	Yes	I leave it on the counter until it's time to prepare the meat.	Yes, in a specific compartment inside the fridge	No	Yes	Fridge	Every two to three months	Once every three months	Yes	No	30 minutes	Yes	Yes	No	No	No	Yes	No	Tap water	No
I agree	29 to 39 years	Male	Master's / Doctorate	From 2 to 5 minimum wages	Yes, sometimes	Yes, always	No	No	Weekly or more frequently	After preparing all meals	No	Monthly	Monthly or less frequently	No	Yes	No	No	No	Yes	I leave it on the counter until it's time to prepare the meat.	Yes, in a specific compartment inside the fridge	No	No	Fridge	Annually or less frequently	Once every three months	No	Yes	30 minutes	Yes	No	No	Yes	No	No	No	Tap water	Yes
I agree	40 to 50 years	Female	Lato sensu postgraduate	From 5 to 10 minimum wages	Yes, always	Yes, always	Yes, with water and commercial vegetable disinfectant	Yes	Weekly or more frequently	Weekly	Yes	Weekly	Weekly	No	Yes	No	No	No	No	It is stored in the fridge and only taken out when it's time to prepare the meat	Yes, in a specific compartment inside the fridge	No	No	Fridge	Every two to three months	Once every three months	Yes	No	1-2 hours	No	No	No	Yes	No	No	Yes	Filtered	Yes
I agree	29 to 39 years	Female	Lato sensu postgraduate	More than 20 minimum wages	No	Yes, sometimes	No	No	Twice a month	Weekly	No	Weekly	Monthly or less frequently	No	No	No	No	No	Yes	It is stored in the fridge and only taken out when it's time to prepare the meat	Yes, in a specific compartment inside the fridge	No	No	Fridge	Every two to three months	Twice a year	Yes	No	30 minutes	Yes	No	Yes	Yes	Yes	Yes	No	Tap water	No
[truncated: 194 more rows]
